# Supplementary material for: Size matters: Natural experiments suggest the dear enemy effect is moderated by pack size in African wild dogs
Source: Ecol Evol. 2024 Apr 17;14(4):e11298. doi: 10.1002/ece3.11298 (PMC11024447; doi:10.1002/ece3.11298)
Supplement: Supplementary file 1 — Appendix S1. [file ECE3-14-e11298-s001.zip]

Archive with 3 entries (3 files):
- ece311298-sup-0001-Supinfo1.csv
- ece311298-sup-0002-Supinfo2.R
- ece311298-sup-0003-Supinfo3.R
