# Supplementary material for: Size matters: Natural experiments suggest the dear enemy effect is moderated by pack size in African wild dogs
Source: Ecol Evol. 2024 Apr 17;14(4):e11298. doi: 10.1002/ece3.11298 (PMC11024447; doi:10.1002/ece3.11298)
Supplement: Supplementary file 1 — Appendix S1. [file ECE3-14-e11298-s001.zip › ece311298-sup-0001-Supinfo1.csv]

date	year	time	file_folder	file_no	location	camera_id	group	pack	individual	sex	status	yob	behaviour	pile	seq	pre_sniff	post_sniff_mark	pack_size	history
01.01.19	2019	11:40	WA 2019-01-01	PICT0108 Gobi Zulu Honduras	AN	AN2	Neighbour	Warrior	Gobi	F	Dominant	2015	UR	1	1	unk		13	Founder
01.01.19	2019	11:40	WA 2019-01-01	PICT0108 Gobi Zulu Honduras	AN	AN2	Neighbour	Warrior	Gobi	F	Dominant	2015	SN	3	1		y	13	Founder
01.01.19	2019	11:40	WA 2019-01-01	PICT0108 Gobi Zulu Honduras	AN	AN2	Neighbour	Warrior	Gobi	F	Dominant	2015	UR	3	2	y		13	Founder
01.01.19	2019	11:40	WA 2019-01-01	PICT0108 Gobi Zulu Honduras	AN	AN2	Neighbour	Warrior	Gobi	F	Dominant	2015	SN	3	3		y	13	Founder
01.01.19	2019	11:40	WA 2019-01-01	PICT0108 Gobi Zulu Honduras	AN	AN2	Neighbour	Warrior	Gobi	F	Dominant	2015	UR	3	4	y		13	Founder
01.01.19	2019	11:40	WA 2019-01-01	PICT0108 Gobi Zulu Honduras	AN	AN2	Neighbour	Warrior	Zulu	M	Dominant	2009	SN	1	2		y	13	Founder
01.01.19	2019	11:40	WA 2019-01-01	PICT0108 Gobi Zulu Honduras	AN	AN2	Neighbour	Warrior	Zulu	M	Dominant	2009	UR	1	3	y		13	Founder
01.01.19	2019	11:40	WA 2019-01-01	PICT0108 Gobi Zulu Honduras	AN	AN2	Neighbour	Warrior	Zulu	M	Dominant	2009	SN	4	1		y	13	Founder
01.01.19	2019	11:40	WA 2019-01-01	PICT0108 Gobi Zulu Honduras	AN	AN2	Neighbour	Warrior	Zulu	M	Dominant	2009	UR	4	2	y		13	Founder
01.01.19	2019	11:40	WA 2019-01-01	PICT0108 Gobi Zulu Honduras	AN	AN2	Neighbour	Warrior	Zulu	M	Dominant	2009	SN	2	1		y	13	Founder
01.01.19	2019	11:40	WA 2019-01-01	PICT0108 Gobi Zulu Honduras	AN	AN2	Neighbour	Warrior	Zulu	M	Dominant	2009	UR	2	2	y		13	Founder
01.01.19	2019	11:40	WA 2019-01-01	PICT0108 Gobi Zulu Honduras	AN	AN2	Neighbour	Warrior	Gobi	F	Dominant	2015	SN	5	1		y	13	Founder
01.01.19	2019	11:40	WA 2019-01-01	PICT0108 Gobi Zulu Honduras	AN	AN2	Neighbour	Warrior	Gobi	F	Dominant	2015	UR	5	2	y		13	Founder
01.01.19	2019	11:40	WA 2019-01-01	PICT0108 Gobi Zulu Honduras	AN	AN2	Neighbour	Warrior	Gobi	F	Dominant	2015	SN	5	3		y	13	Founder
01.01.19	2019	11:40	WA 2019-01-01	PICT0108 Gobi Zulu Honduras	AN	AN2	Neighbour	Warrior	Gobi	F	Dominant	2015	UR	5	4	y		13	Founder
01.01.19	2019	11:41	WA 2019-01-01	RCNX0011 Namib Honduras Norway Zulu Gobi Kalahari	AN	AN1	Neighbour	Warrior	Norway	M	Subdominant	2016						13	Founder
01.01.19	2019	11:41	WA 2019-01-01	RCNX0011 Namib Honduras Norway Zulu Gobi Kalahari	AN	AN1	Neighbour	Warrior	Honduras	M	Subdominant	2017	SN	6	1		n	13	Founder
01.01.19	2019	11:41	WA 2019-01-01	RCNX0011 Namib Honduras Norway Zulu Gobi Kalahari	AN	AN1	Neighbour	Warrior	Namib	F	Subdominant	2015	SN	6	2		y	13	Founder
01.01.19	2019	11:41	WA 2019-01-01	RCNX0011 Namib Honduras Norway Zulu Gobi Kalahari	AN	AN1	Neighbour	Warrior	Namib	F	Subdominant	2015	UR	6	3	y		13	Founder
01.01.19	2019	11:41	WA 2019-01-01	RCNX0011 Namib Honduras Norway Zulu Gobi Kalahari	AN	AN1	Neighbour	Warrior	Namib	F	Subdominant	2015	SN	6	4		y	13	Founder
01.01.19	2019	11:41	WA 2019-01-01	RCNX0011 Namib Honduras Norway Zulu Gobi Kalahari	AN	AN1	Neighbour	Warrior	Namib	F	Subdominant	2015	UR	6	5	y		13	Founder
01.01.19	2019	11:41	WA 2019-01-01	RCNX0011 Namib Honduras Norway Zulu Gobi Kalahari	AN	AN1	Neighbour	Warrior	Namib	F	Subdominant	2015	SN	6	6		y	13	Founder
01.01.19	2019	11:41	WA 2019-01-01	RCNX0011 Namib Honduras Norway Zulu Gobi Kalahari	AN	AN1	Neighbour	Warrior	Namib	F	Subdominant	2015	UR	6	7	y		13	Founder
01.01.19	2019	11:41	WA 2019-01-01	RCNX0011 Namib Honduras Norway Zulu Gobi Kalahari	AN	AN1	Neighbour	Warrior	Zulu	M	Dominant	2009	SN	3	5		y	13	Founder
01.01.19	2019	11:41	WA 2019-01-01	RCNX0011 Namib Honduras Norway Zulu Gobi Kalahari	AN	AN1	Neighbour	Warrior	Zulu	M	Dominant	2009	UR	3	6	y		13	Founder
01.01.19	2019	11:41	WA 2019-01-01	RCNX0011 Namib Honduras Norway Zulu Gobi Kalahari	AN	AN1	Neighbour	Warrior	Namib	F	Subdominant	2015	SN	6	8		n	13	Founder
01.01.19	2019	11:41	WA 2019-01-01	RCNX0011 Namib Honduras Norway Zulu Gobi Kalahari	AN	AN1	Neighbour	Warrior	Kalahari	F	Subdominant	2015	SN	6	9		y	13	Founder
01.01.19	2019	11:41	WA 2019-01-01	RCNX0011 Namib Honduras Norway Zulu Gobi Kalahari	AN	AN1	Neighbour	Warrior	Namib	F	Subdominant	2015	UR	6	10	y		13	Founder
01.01.19	2019	11:41	WA 2019-01-01	RCNX0011 Namib Honduras Norway Zulu Gobi Kalahari	AN	AN1	Neighbour	Warrior	Gobi	F	Dominant	2015	SN	3	7		n	13	Founder
01.01.19	2019	11:41	WA 2019-01-01	RCNX0011 Namib Honduras Norway Zulu Gobi Kalahari	AN	AN1	Neighbour	Warrior	Namib	F	Subdominant	2015	SN	6	11		y	13	Founder
01.01.19	2019	11:41	WA 2019-01-01	RCNX0011 Namib Honduras Norway Zulu Gobi Kalahari	AN	AN1	Neighbour	Warrior	Namib	F	Subdominant	2015	UR	6	12	y		13	Founder
01.01.19	2019	11:41	WA 2019-01-01	RCNX0011 Namib Honduras Norway Zulu Gobi Kalahari	AN	AN1	Neighbour	Warrior	Gobi	F	Dominant	2015	SN	6	13		y	13	Founder
01.01.19	2019	11:41	WA 2019-01-01	RCNX0011 Namib Honduras Norway Zulu Gobi Kalahari	AN	AN1	Neighbour	Warrior	Gobi	F	Dominant	2015	UR	6	14	y		13	Founder
01.01.19	2019	11:41	WA 2019-01-01	RCNX0011 Namib Honduras Norway Zulu Gobi Kalahari	AN	AN1	Neighbour	Warrior	Kalahari	F	Subdominant	2015	SN	7	1		n	13	Founder
01.01.19	2019	11:41	WA 2019-01-01	RCNX0012 Karakum Zulu Gobi Kalahari Croatia	AN	AN1	Neighbour	Warrior	Karakum	F	Subdominant	2015						13	Founder
01.01.19	2019	11:41	WA 2019-01-01	RCNX0012 Karakum Zulu Gobi Kalahari Croatia	AN	AN1	Neighbour	Warrior	Kalahari	F	Subdominant	2015	SN	7	2		n	13	Founder
01.01.19	2019	11:41	WA 2019-01-01	RCNX0012 Karakum Zulu Gobi Kalahari Croatia	AN	AN1	Neighbour	Warrior	Gobi	F	Dominant	2015	SN	7	3		y	13	Founder
01.01.19	2019	11:41	WA 2019-01-01	RCNX0012 Karakum Zulu Gobi Kalahari Croatia	AN	AN1	Neighbour	Warrior	Gobi	F	Dominant	2015	UR	7	4	y		13	Founder
01.01.19	2019	11:41	WA 2019-01-01	RCNX0012 Karakum Zulu Gobi Kalahari Croatia	AN	AN1	Neighbour	Warrior	Zulu	M	Dominant	2009	SN	2	3		y	13	Founder
01.01.19	2019	11:41	WA 2019-01-01	RCNX0012 Karakum Zulu Gobi Kalahari Croatia	AN	AN1	Neighbour	Warrior	Zulu	M	Dominant	2009	UR	2	4	y		13	Founder
01.01.19	2019	11:41	WA 2019-01-01	RCNX0012 Karakum Zulu Gobi Kalahari Croatia	AN	AN1	Neighbour	Warrior	Gobi	F	Dominant	2015	SN	8	1		y	13	Founder
01.01.19	2019	11:41	WA 2019-01-01	RCNX0012 Karakum Zulu Gobi Kalahari Croatia	AN	AN1	Neighbour	Warrior	Gobi	F	Dominant	2015	UR	8	2	y		13	Founder
01.01.19	2019	11:41	WA 2019-01-01	RCNX0012 Karakum Zulu Gobi Kalahari Croatia	AN	AN1	Neighbour	Warrior	Croatia	M	Subdominant	2016						13	Founder
01.01.19	2019	11:42	WA 2019-01-01	RCNX0012 Karakum Zulu Gobi Kalahari Croatia	AN	AN1	Neighbour	Warrior	Gobi	F	Dominant	2015	RR	9	1	n		13	Founder
01.01.19	2019	11:42	WA 2019-01-01	RCNX0012 Karakum Zulu Gobi Kalahari Croatia	AN	AN1	Neighbour	Warrior	Gobi	F	Dominant	2015	RR	10	1	n		13	Founder
01.01.19	2019	11:42	WA 2019-01-01	RCNX0013 Karakum Gobi	AN	AN1	Neighbour	Warrior	Karakum	F	Subdominant	2015	SN	11	1		y	13	Founder
01.01.19	2019	11:42	WA 2019-01-01	RCNX0013 Karakum Gobi	AN	AN1	Neighbour	Warrior	Karakum	F	Subdominant	2015	UR	11	2	y		13	Founder
01.01.19	2019	11:42	WA 2019-01-01	RCNX0013 Karakum Gobi	AN	AN1	Neighbour	Warrior	Gobi	F	Dominant	2015	SN	11	3		y	13	Founder
01.01.19	2019	11:42	WA 2019-01-01	RCNX0013 Karakum Gobi	AN	AN1	Neighbour	Warrior	Gobi	F	Dominant	2015	UR	11	4	y		13	Founder
01.01.19	2019	11:42	WA 2019-01-01	RCNX0013 Karakum Gobi	AN	AN1	Neighbour	Warrior	Gobi	F	Dominant	2015	SN	11	5		y	13	Founder
01.01.19	2019	11:42	WA 2019-01-01	RCNX0013 Karakum Gobi	AN	AN1	Neighbour	Warrior	Gobi	F	Dominant	2015	UR	11	6	y		13	Founder
01.01.19	2019	11:42	WA 2019-01-01	RCNX0013 Karakum Gobi	AN	AN1	Neighbour	Warrior	Gobi	F	Dominant	2015	SN	11	7		y	13	Founder
01.01.19	2019	11:42	WA 2019-01-01	RCNX0013 Karakum Gobi	AN	AN1	Neighbour	Warrior	Gobi	F	Dominant	2015	F	11	8	y		13	Founder
01.01.19	2019	11:43	WA 2019-01-01	RCNX0014 Karakum Gobi	AN	AN1	Neighbour	Warrior	Gobi	F	Dominant	2015						13	Founder
01.01.19	2019	11:43	WA 2019-01-01	RCNX0014 Karakum Gobi	AN	AN1	Neighbour	Warrior	Karakum	F	Subdominant	2015						13	Founder
02.01.19	2019	06:55	WA 2019-01-02	RCNX0019 Gobi Karakum	AN	AN1	Neighbour	Warrior	Gobi	F	Dominant	2015	SN	12	1		y	13	Founder
02.01.19	2019	06:55	WA 2019-01-02	RCNX0019 Gobi Karakum	AN	AN1	Neighbour	Warrior	Gobi	F	Dominant	2015	UR	12	2	y		13	Founder
02.01.19	2019	06:55	WA 2019-01-02	RCNX0019 Gobi Karakum	AN	AN1	Neighbour	Warrior	Gobi	F	Dominant	2015	SN	12	3		y	13	Founder
02.01.19	2019	06:55	WA 2019-01-02	RCNX0019 Gobi Karakum	AN	AN1	Neighbour	Warrior	Gobi	F	Dominant	2015	UR	12	4	y		13	Founder
02.01.19	2019	06:55	WA 2019-01-02	RCNX0019 Gobi Karakum	AN	AN1	Neighbour	Warrior	Gobi	F	Dominant	2015	SN	12	5		y	13	Founder
02.01.19	2019	06:55	WA 2019-01-02	RCNX0019 Gobi Karakum	AN	AN1	Neighbour	Warrior	Gobi	F	Dominant	2015	UR	12	6	y		13	Founder
02.01.19	2019	06:56	WA 2019-01-02	RCNX0019 Gobi Karakum	AN	AN1	Neighbour	Warrior	Gobi	F	Dominant	2015	SN	13	1		y	13	Founder
02.01.19	2019	06:56	WA 2019-01-02	RCNX0019 Gobi Karakum	AN	AN1	Neighbour	Warrior	Gobi	F	Dominant	2015	UR	13	2	y		13	Founder
02.01.19	2019	06:56	WA 2019-01-02	RCNX0019 Gobi Karakum	AN	AN1	Neighbour	Warrior	Karakum	F	Subdominant	2015						13	Founder
02.01.19	2019	06:56	WA 2019-01-02	RCNX0020 Karakum Kalahari	AN	AN1	Neighbour	Warrior	Karakum	F	Subdominant	2015	UR	11	9	unk		13	Founder
02.01.19	2019	06:56	WA 2019-01-02	RCNX0020 Karakum Kalahari	AN	AN1	Neighbour	Warrior	Karakum	F	Subdominant	2015	SN	11	10		y	13	Founder
02.01.19	2019	06:56	WA 2019-01-02	RCNX0020 Karakum Kalahari	AN	AN1	Neighbour	Warrior	Karakum	F	Subdominant	2015	UR	11	11	y		13	Founder
02.01.19	2019	06:56	WA 2019-01-02	RCNX0020 Karakum Kalahari	AN	AN1	Neighbour	Warrior	Karakum	F	Subdominant	2015	SN	11	12		y	13	Founder
02.01.19	2019	06:56	WA 2019-01-02	RCNX0020 Karakum Kalahari	AN	AN1	Neighbour	Warrior	Karakum	F	Subdominant	2015	UR	11	13	y		13	Founder
02.01.19	2019	06:56	WA 2019-01-02	RCNX0020 Karakum Kalahari	AN	AN1	Neighbour	Warrior	Karakum	F	Subdominant	2015	SN	11	14		y	13	Founder
02.01.19	2019	06:56	WA 2019-01-02	RCNX0020 Karakum Kalahari	AN	AN1	Neighbour	Warrior	Karakum	F	Subdominant	2015	UR	11	15	y		13	Founder
02.01.19	2019	06:56	WA 2019-01-02	RCNX0020 Karakum Kalahari	AN	AN1	Neighbour	Warrior	Karakum	F	Subdominant	2015	SN	11	16		y	13	Founder
02.01.19	2019	06:56	WA 2019-01-02	RCNX0020 Karakum Kalahari	AN	AN1	Neighbour	Warrior	Karakum	F	Subdominant	2015	UR	11	17	y		13	Founder
02.01.19	2019	06:56	WA 2019-01-02	RCNX0020 Karakum Kalahari	AN	AN1	Neighbour	Warrior	Karakum	F	Subdominant	2015	SN	11	18		y	13	Founder
02.01.19	2019	06:56	WA 2019-01-02	RCNX0020 Karakum Kalahari	AN	AN1	Neighbour	Warrior	Karakum	F	Subdominant	2015	UR	11	19	y		13	Founder
02.01.19	2019	06:56	WA 2019-01-02	RCNX0020 Karakum Kalahari	AN	AN1	Neighbour	Warrior	Kalahari	F	Subdominant	2015						13	Founder
10.01.19	2019	07:42	AP 2019-01-10	RCNX0029_Wild dog	MR	MR1	Neighbour	Apoka	Hollister	M	Subdominant	2017						11	Offspring
10.01.19	2019	07:56	AP 2019-01-10	RCNX0030_Wild dog	MR	MR1	Neighbour	Apoka	Bishop	M	Subdominant	2017						11	Offspring
10.01.19	2019	07:56	AP 2019-01-10	RCNX0030_Wild dog	MR	MR1	Neighbour	Apoka	Hollister	M	Subdominant	2017						11	Offspring
10.01.19	2019	07:56	AP 2019-01-10	RCNX0030_Wild dog	MR	MR1	Neighbour	Apoka	Newport	M	Subdominant	2017						11	Offspring
10.01.19	2019	07:56	AP 2019-01-10	RCNX0030_Wild dog	MR	MR1	Neighbour	Apoka	Uranus	M	Subdominant	2018						11	Offspring
13.01.19	2019	08:12	WA 2019-01-13	RCNX0037	AN	AN2	Neighbour	Warrior	Gobi	F	Dominant	2015						13	Founder
13.01.19	2019	08:12	WA 2019-01-13	RCNX0037	AN	AN2	Neighbour	Warrior	Gauteng	M	Dominant	2017						13	Founder
13.01.19	2019	08:12	WA 2019-01-13	RCNX0037	AN	AN2	Neighbour	Warrior	Karakum	F	Subdominant	2015						13	Founder
13.01.19	2019	08:12	WA 2019-01-13	RCNX0037	AN	AN2	Neighbour	Warrior	Dingo	M	Subdominant	2015						13	Founder
13.01.19	2019	08:12	WA 2019-01-13	RCNX0037	AN	AN2	Neighbour	Warrior	Croatia	M	Subdominant	2016						13	Founder
13.01.19	2019	08:12	WA 2019-01-13	RCNX0037	AN	AN2	Neighbour	Warrior	Kalahari	F	Subdominant	2015						13	Founder
13.01.19	2019	08:12	WA 2019-01-13	RCNX0037	AN	AN2	Neighbour	Warrior	Belgium	M	Subdominant	2016						13	Founder
13.01.19	2019	08:12	WA 2019-01-13	RCNX0037	AN	AN2	Neighbour	Warrior	Sahara	F	Subdominant	2015						13	Founder
13.01.19	2019	08:12	WA 2019-01-13	RCNX0037	AN	AN2	Neighbour	Warrior	Atacama	F	Subdominant	2015						13	Founder
13.01.19	2019	08:12	WA 2019-01-13	RCNX0037	AN	AN2	Neighbour	Warrior	Unknown	U	Unk	Unk	RR	14	1	unk		13	Unknown
13.01.19	2019	08:12	WA 2019-01-13	RCNX0037	AN	AN2	Neighbour	Warrior	Unknown	U	Unk	Unk						13	Unknown
13.01.19	2019	08:12	WA 2019-01-13	RCNX0037	AN	AN2	Neighbour	Warrior	Unknown	U	Unk	Unk						13	Unknown
13.01.19	2019	08:14	WA 2019-01-13	RCNX0038	AN	AN2	Neighbour	Warrior	Kalahari	F	Subdominant	2015	SN	2	5		n	13	Founder
13.01.19	2019	08:14	WA 2019-01-13	RCNX0038	AN	AN2	Neighbour	Warrior	Karakum	F	Subdominant	2015						13	Founder
13.01.19	2019	08:14	WA 2019-01-13	RCNX0038	AN	AN2	Neighbour	Warrior	Atacama	F	Subdominant	2015						13	Founder
13.01.19	2019	08:15	WA 2019-01-13	RCNX0038	AN	AN2	Neighbour	Warrior	Kalahari	F	Subdominant	2015	SN	12	7		y	13	Founder
13.01.19	2019	08:15	WA 2019-01-13	RCNX0038	AN	AN2	Neighbour	Warrior	Kalahari	F	Subdominant	2015	UR	12	8	y		13	Founder
13.01.19	2019	08:15	WA 2019-01-13	RCNX0038	AN	AN2	Neighbour	Warrior	Kalahari	F	Subdominant	2015	SN	12	9		y	13	Founder
13.01.19	2019	08:15	WA 2019-01-13	RCNX0038	AN	AN2	Neighbour	Warrior	Kalahari	F	Subdominant	2015	UR	12	10	y		13	Founder
13.01.19	2019	08:15	WA 2019-01-13	RCNX0038	AN	AN2	Neighbour	Warrior	Kalahari	F	Subdominant	2015	SN	12	11		y	13	Founder
13.01.19	2019	08:15	WA 2019-01-13	RCNX0038	AN	AN2	Neighbour	Warrior	Kalahari	F	Subdominant	2015	F	12	12	y		13	Founder
13.01.19	2019	08:15	WA 2019-01-13	RCNX0038	AN	AN2	Neighbour	Warrior	Namib	F	Subdominant	2015	SN	12	13		y	13	Founder
13.01.19	2019	08:15	WA 2019-01-13	RCNX0038	AN	AN2	Neighbour	Warrior	Namib	F	Subdominant	2015	UR	12	14	y		13	Founder
13.01.19	2019	08:15	WA 2019-01-13	RCNX0038	AN	AN2	Neighbour	Warrior	Belgium	M	Subdominant	2016						13	Founder
13.01.19	2019	08:15	WA 2019-01-13	RCNX0038	AN	AN2	Neighbour	Warrior	Honduras	M	Subdominant	2017						13	Founder
16.01.19	2019	18:34	WA 2019-01-16	RCNX0007 WA	MJ	MJ2	Neighbour	Warrior	Gobi	F	Dominant	2015	SN	1	1		y	13	Founder
16.01.19	2019	18:34	WA 2019-01-16	RCNX0007 WA	MJ	MJ2	Neighbour	Warrior	Gobi	F	Dominant	2015	UR	1	2	y		13	Founder
16.01.19	2019	18:35	WA 2019-01-16	RCNX0007 WA	MJ	MJ2	Neighbour	Warrior	Namib	F	Subdominant	2015	SN	2	1		y	13	Founder
16.01.19	2019	18:35	WA 2019-01-16	RCNX0007 WA	MJ	MJ2	Neighbour	Warrior	Gobi	F	Dominant	2015	SN	2	2		y	13	Founder
16.01.19	2019	18:35	WA 2019-01-16	RCNX0007 WA	MJ	MJ2	Neighbour	Warrior	Gobi	F	Dominant	2015	UR	2	3	y		13	Founder
16.01.19	2019	18:35	WA 2019-01-16	RCNX0007 WA	MJ	MJ2	Neighbour	Warrior	Namib	F	Subdominant	2015	F	2	4	y		13	Founder
16.01.19	2019	18:35	WA 2019-01-16	RCNX0007 WA	MJ	MJ2	Neighbour	Warrior	Gauteng	M	Dominant	2017						13	Founder
16.01.19	2019	18:35	WA 2019-01-16	RCNX0008 WA	MJ	MJ2	Neighbour	Warrior	Gauteng	M	Dominant	2017						13	Founder
16.01.19	2019	18:35	WA 2019-01-16	RCNX0008 WA	MJ	MJ2	Neighbour	Warrior	Gobi	F	Dominant	2015						13	Founder
19.01.19	2019	00:39	Wild Dog UNK 2019-01-19	MFDC8313_Wild dog	BDF	BDF1	Neighbour	Ascension	Rattan	M	Dominant	2014	SN	1	1		y	4	Founder
19.01.19	2019	00:39	Wild Dog UNK 2019-01-19	MFDC8313_Wild dog	BDF	BDF1	Neighbour	Ascension	Rattan	M	Dominant	2014	UR	1	2	y		4	Founder
21.01.19	2019	00:08	WA 2019-01-21	RCNX0033_Wild dog	MR	MR2	Neighbour	Warrior	Gauteng	M	Dominant	2017	SN	1	1		y	13	Founder
21.01.19	2019	00:08	WA 2019-01-21	RCNX0033_Wild dog	MR	MR2	Neighbour	Warrior	Gauteng	M	Dominant	2017	UR	1	2	y		13	Founder
21.01.19	2019	00:08	WA 2019-01-21	RCNX0033_Wild dog	MR	MR2	Neighbour	Warrior	Gauteng	M	Dominant	2017	SN	2	1		n	13	Founder
21.01.19	2019	00:08	WA 2019-01-21	RCNX0033_Wild dog	MR	MR2	Neighbour	Warrior	Gobi	F	Dominant	2015	SN	2	2		n	13	Founder
21.01.19	2019	00:08	WA 2019-01-21	RCNX0033_Wild dog	MR	MR2	Neighbour	Warrior	Dingo	M	Subdominant	2015						13	Founder
21.01.19	2019	00:09	WA 2019-01-21	RCNX0034_Wild dog	MR	MR2	Neighbour	Warrior	Karakum	F	Subdominant	2015	SN	3	1		n	13	Founder
21.01.19	2019	00:09	WA 2019-01-21	RCNX0034_Wild dog	MR	MR2	Neighbour	Warrior	Karakum	F	Subdominant	2015	SN	4	1		y	13	Founder
21.01.19	2019	00:09	WA 2019-01-21	RCNX0034_Wild dog	MR	MR2	Neighbour	Warrior	Karakum	F	Subdominant	2015	RR	4	2	y		13	Founder
21.01.19	2019	00:09	WA 2019-01-21	RCNX0034_Wild dog	MR	MR2	Neighbour	Warrior	Kalahari	F	Subdominant	2015	SN	4	3		n	13	Founder
21.01.19	2019	00:09	WA 2019-01-21	RCNX0034_Wild dog	MR	MR2	Neighbour	Warrior	Gobi	F	Dominant	2015	SN	4	4		y	13	Founder
21.01.19	2019	00:09	WA 2019-01-21	RCNX0034_Wild dog	MR	MR2	Neighbour	Warrior	Gobi	F	Dominant	2015	UR	4	5	y		13	Founder
21.01.19	2019	00:09	WA 2019-01-21	RCNX0034_Wild dog	MR	MR2	Neighbour	Warrior	Karakum	F	Subdominant	2015	SN	4	6		y	13	Founder
21.01.19	2019	00:09	WA 2019-01-21	RCNX0034_Wild dog	MR	MR2	Neighbour	Warrior	Karakum	F	Subdominant	2015	RR	4	7	y		13	Founder
21.01.19	2019	00:09	WA 2019-01-21	RCNX0034_Wild dog	MR	MR2	Neighbour	Warrior	Gauteng	M	Dominant	2017	SN	5	1		n	13	Founder
21.01.19	2019	00:09	WA 2019-01-21	RCNX0034_Wild dog	MR	MR2	Neighbour	Warrior	Dingo	M	Subdominant	2015						13	Founder
21.01.19	2019	00:09	WA 2019-01-21	RCNX0034_Wild dog	MR	MR2	Neighbour	Warrior	Honduras	M	Subdominant	2017						13	Founder
21.01.19	2019	00:09	WA 2019-01-21	RCNX0034_Wild dog	MR	MR2	Neighbour	Warrior	Atacama	F	Subdominant	2015						13	Founder
21.01.19	2019	00:09	WA 2019-01-21	RCNX0034_Wild dog	MR	MR2	Neighbour	Warrior	Namib	F	Subdominant	2015						13	Founder
21.01.19	2019	00:10	WA 2019-01-21	RCNX0035_Wild dog	MR	MR2	Neighbour	Warrior	Gauteng	M	Dominant	2017	SN	5	2		y	13	Founder
21.01.19	2019	00:10	WA 2019-01-21	RCNX0035_Wild dog	MR	MR2	Neighbour	Warrior	Gauteng	M	Dominant	2017	UR	5	3	y		13	Founder
21.01.19	2019	00:10	WA 2019-01-21	RCNX0035_Wild dog	MR	MR2	Neighbour	Warrior	Croatia	M	Subdominant	2016	SN	2	3		n	13	Founder
21.01.19	2019	00:10	WA 2019-01-21	RCNX0035_Wild dog	MR	MR2	Neighbour	Warrior	Kalahari	F	Subdominant	2015	SN	4	8		n	13	Founder
21.01.19	2019	00:10	WA 2019-01-21	RCNX0035_Wild dog	MR	MR2	Neighbour	Warrior	Karakum	F	Subdominant	2015	SN	4	9		n	13	Founder
21.01.19	2019	00:10	WA 2019-01-21	RCNX0035_Wild dog	MR	MR2	Neighbour	Warrior	Gauteng	M	Dominant	2017	SN	4	10		n	13	Founder
21.01.19	2019	00:10	WA 2019-01-21	RCNX0035_Wild dog	MR	MR2	Neighbour	Warrior	Namib	F	Subdominant	2015	SN	1	3		n	13	Founder
21.01.19	2019	00:10	WA 2019-01-21	RCNX0035_Wild dog	MR	MR2	Neighbour	Warrior	Atacama	F	Subdominant	2015	SN	5	4		n	13	Founder
21.01.19	2019	00:10	WA 2019-01-21	RCNX0035_Wild dog	MR	MR2	Neighbour	Warrior	Namib	F	Subdominant	2015	SN	6	1		y	13	Founder
21.01.19	2019	00:10	WA 2019-01-21	RCNX0035_Wild dog	MR	MR2	Neighbour	Warrior	Namib	F	Subdominant	2015	UR	6	2	y		13	Founder
21.01.19	2019	00:10	WA 2019-01-21	RCNX0035_Wild dog	MR	MR2	Neighbour	Warrior	Namib	F	Subdominant	2015	SN	6	3		y	13	Founder
21.01.19	2019	00:10	WA 2019-01-21	RCNX0035_Wild dog	MR	MR2	Neighbour	Warrior	Namib	F	Subdominant	2015	UR	6	4	y		13	Founder
21.01.19	2019	00:10	WA 2019-01-21	RCNX0035_Wild dog	MR	MR2	Neighbour	Warrior	Namib	F	Subdominant	2015	SN	6	5		y	13	Founder
21.01.19	2019	00:10	WA 2019-01-21	RCNX0035_Wild dog	MR	MR2	Neighbour	Warrior	Namib	F	Subdominant	2015	UR	6	6	y		13	Founder
21.01.19	2019	00:10	WA 2019-01-21	RCNX0035_Wild dog	MR	MR2	Neighbour	Warrior	Namib	F	Subdominant	2015	SN	6	7		y	13	Founder
21.01.19	2019	00:10	WA 2019-01-21	RCNX0035_Wild dog	MR	MR2	Neighbour	Warrior	Namib	F	Subdominant	2015	UR	6	8	y		13	Founder
21.01.19	2019	00:10	WA 2019-01-21	RCNX0036_Wild dog	MR	MR2	Neighbour	Warrior	Norway	M	Subdominant	2016						13	Founder
21.01.19	2019	00:10	WA 2019-01-21	RCNX0036_Wild dog	MR	MR2	Neighbour	Warrior	Belgium	M	Subdominant	2016						13	Founder
21.01.19	2019	00:10	WA 2019-01-21	RCNX0036_Wild dog	MR	MR2	Neighbour	Warrior	Gauteng	M	Dominant	2017	SN	1	4		n	13	Founder
21.01.19	2019	00:10	WA 2019-01-21	RCNX0036_Wild dog	MR	MR2	Neighbour	Warrior	Gauteng	M	Dominant	2017	SN	6	9		y	13	Founder
21.01.19	2019	00:10	WA 2019-01-21	RCNX0036_Wild dog	MR	MR2	Neighbour	Warrior	Gauteng	M	Dominant	2017	UR	6	10	y		13	Founder
21.01.19	2019	00:10	WA 2019-01-21	RCNX0036_Wild dog	MR	MR2	Neighbour	Warrior	Kalahari	F	Subdominant	2015						13	Founder
21.01.19	2019	00:10	WA 2019-01-21	RCNX0036_Wild dog	MR	MR2	Neighbour	Warrior	Namib	F	Subdominant	2015						13	Founder
21.01.19	2019	00:11	WA 2019-01-21	RCNX0037_Wild dog	MR	MR2	Neighbour	Warrior	Gobi	F	Dominant	2015	SN	6	11		y	13	Founder
21.01.19	2019	00:11	WA 2019-01-21	RCNX0037_Wild dog	MR	MR2	Neighbour	Warrior	Gobi	F	Dominant	2015	UR	6	12	y		13	Founder
21.01.19	2019	00:11	WA 2019-01-21	RCNX0037_Wild dog	MR	MR2	Neighbour	Warrior	Gauteng	M	Dominant	2017						13	Founder
21.01.19	2019	00:11	WA 2019-01-21	RCNX0037_Wild dog	MR	MR2	Neighbour	Warrior	Namib	F	Subdominant	2015						13	Founder
21.01.19	2019	00:11	WA 2019-01-21	RCNX0037_Wild dog	MR	MR2	Neighbour	Warrior	Gobi	F	Dominant	2015	SN	6	13		y	13	Founder
21.01.19	2019	00:11	WA 2019-01-21	RCNX0037_Wild dog	MR	MR2	Neighbour	Warrior	Gobi	F	Dominant	2015	UR	6	14	y		13	Founder
21.01.19	2019	00:11	WA 2019-01-21	RCNX0037_Wild dog	MR	MR2	Neighbour	Warrior	Gobi	F	Dominant	2015	SN	6	15		n	13	Founder
21.01.19	2019	00:11	WA 2019-01-21	RCNX0037_Wild dog	MR	MR2	Neighbour	Warrior	Gauteng	M	Dominant	2017	SN	6	16		y	13	Founder
21.01.19	2019	00:11	WA 2019-01-21	RCNX0037_Wild dog	MR	MR2	Neighbour	Warrior	Gauteng	M	Dominant	2017	UR	6	17	y		13	Founder
21.01.19	2019	00:11	WA 2019-01-21	RCNX0037_Wild dog	MR	MR2	Neighbour	Warrior	Namib	F	Subdominant	2015	SN	4	11		y	13	Founder
21.01.19	2019	00:11	WA 2019-01-21	RCNX0037_Wild dog	MR	MR2	Neighbour	Warrior	Namib	F	Subdominant	2015	RR	4	12	y		13	Founder
21.01.19	2019	00:13	WA 2019-01-21	RCNX0038_Wild dog	MR	MR2	Neighbour	Warrior	Sahara	F	Subdominant	2015	SN	2	4		n	13	Founder
21.01.19	2019	00:13	WA 2019-01-21	RCNX0038_Wild dog	MR	MR2	Neighbour	Warrior	Namib	F	Subdominant	2015	F	5	5	unk		13	Founder
21.01.19	2019	00:13	WA 2019-01-21	RCNX0038_Wild dog	MR	MR2	Neighbour	Warrior	Namib	F	Subdominant	2015	SN	5	6		n	13	Founder
21.01.19	2019	00:13	WA 2019-01-21	RCNX0038_Wild dog	MR	MR2	Neighbour	Warrior	Sahara	F	Subdominant	2015	SN	4	13		n	13	Founder
21.01.19	2019	00:14	WA 2019-01-21	RCNX0039_Wild dog	MR	MR2	Neighbour	Warrior	Sahara	F	Subdominant	2015						13	Founder
21.01.19	2019	00:14	WA 2019-01-21	RCNX0040_Wild dog	MR	MR2	Neighbour	Warrior	Sahara	F	Subdominant	2015	SN	2	5		n	13	Founder
21.01.19	2019	00:14	WA 2019-01-21	RCNX0040_Wild dog	MR	MR2	Neighbour	Warrior	Sahara	F	Subdominant	2015	SN	5	7		n	13	Founder
23.01.19	2019	06:03	WA 2019-01-23	MFDC9499_Wild dogs	AN	AN1	Neighbour	Warrior	Gobi	F	Dominant	2015	SN	11	20		n	13	Founder
23.01.19	2019	06:03	WA 2019-01-23	MFDC9499_Wild dogs	AN	AN1	Neighbour	Warrior	Sahara	F	Subdominant	2015	SN	11	21		n	13	Founder
23.01.19	2019	06:03	WA 2019-01-23	MFDC9499_Wild dogs	AN	AN1	Neighbour	Warrior	Gobi	F	Dominant	2015	SN	15	1		y	13	Founder
23.01.19	2019	06:03	WA 2019-01-23	MFDC9499_Wild dogs	AN	AN1	Neighbour	Warrior	Gobi	F	Dominant	2015	UR	15	2	y		13	Founder
23.01.19	2019	06:03	WA 2019-01-23	MFDC9499_Wild dogs	AN	AN1	Neighbour	Warrior	Gobi	F	Dominant	2015	SN	15	3		y	13	Founder
23.01.19	2019	06:03	WA 2019-01-23	MFDC9499_Wild dogs	AN	AN1	Neighbour	Warrior	Gobi	F	Dominant	2015	UR	15	4	y		13	Founder
23.01.19	2019	06:03	WA 2019-01-23	RCNX0022	AN	AN2	Neighbour	Warrior	Gauteng	M	Dominant	2017	SN	16	1		y	13	Founder
23.01.19	2019	06:03	WA 2019-01-23	RCNX0022	AN	AN2	Neighbour	Warrior	Gauteng	M	Dominant	2017	UR	16	2	y		13	Founder
23.01.19	2019	06:03	WA 2019-01-23	RCNX0022	AN	AN2	Neighbour	Warrior	Gauteng	M	Dominant	2017	SN	4	3		y	13	Founder
23.01.19	2019	06:03	WA 2019-01-23	RCNX0022	AN	AN2	Neighbour	Warrior	Gauteng	M	Dominant	2017	UR	4	4	y		13	Founder
23.01.19	2019	06:03	WA 2019-01-23	MFDC9499_Wild dogs	AN	AN1	Neighbour	Warrior	Gauteng	M	Dominant	2017	SN	15	5		n	13	Founder
23.01.19	2019	06:03	WA 2019-01-23	MFDC9499_Wild dogs	AN	AN1	Neighbour	Warrior	Namib	F	Subdominant	2015	SN	15	6		y	13	Founder
23.01.19	2019	06:03	WA 2019-01-23	MFDC9499_Wild dogs	AN	AN1	Neighbour	Warrior	Namib	F	Subdominant	2015	UR	15	7	y		13	Founder
23.01.19	2019	06:03	WA 2019-01-23	RCNX0022	AN	AN2	Neighbour	Warrior	Kalahari	F	Subdominant	2015	SN	4	5		n	13	Founder
23.01.19	2019	06:03	WA 2019-01-23	RCNX0022	AN	AN2	Neighbour	Warrior	Gobi	F	Dominant	2015	SN	4	6		n	13	Founder
23.01.19	2019	06:03	WA 2019-01-23	RCNX0022	AN	AN2	Neighbour	Warrior	Belgium	M	Subdominant	2016						13	Founder
23.01.19	2019	06:03	WA 2019-01-23	RCNX0022	AN	AN2	Neighbour	Warrior	Honduras	M	Subdominant	2017						13	Founder
23.01.19	2019	06:04	WA 2019-01-23	MFDC9500_Wild dogs	AN	AN1	Neighbour	Warrior	Honduras	M	Subdominant	2017	F	7	5	unk		13	Founder
23.01.19	2019	06:04	WA 2019-01-23	MFDC9500_Wild dogs	AN	AN1	Neighbour	Warrior	Namib	F	Subdominant	2015	SN	15	8		y	13	Founder
23.01.19	2019	06:04	WA 2019-01-23	MFDC9500_Wild dogs	AN	AN1	Neighbour	Warrior	Namib	F	Subdominant	2015	UR	15	9	y		13	Founder
23.01.19	2019	06:04	WA 2019-01-23	MFDC9500_Wild dogs	AN	AN1	Neighbour	Warrior	Namib	F	Subdominant	2015	SN	15	10		n	13	Founder
23.01.19	2019	06:04	WA 2019-01-23	MFDC9500_Wild dogs	AN	AN1	Neighbour	Warrior	Gobi	F	Dominant	2015	SN	15	11		y	13	Founder
23.01.19	2019	06:04	WA 2019-01-23	MFDC9500_Wild dogs	AN	AN1	Neighbour	Warrior	Gobi	F	Dominant	2015	F	15	12	y		13	Founder
23.01.19	2019	06:04	WA 2019-01-23	MFDC9500_Wild dogs	AN	AN1	Neighbour	Warrior	Gauteng	M	Dominant	2017	SN	15	13		y	13	Founder
23.01.19	2019	06:04	WA 2019-01-23	MFDC9500_Wild dogs	AN	AN1	Neighbour	Warrior	Gauteng	M	Dominant	2017	UR	15	14	y		13	Founder
23.01.19	2019	06:04	WA 2019-01-23	MFDC9500_Wild dogs	AN	AN1	Neighbour	Warrior	Gobi	F	Dominant	2015	SN	15	15		y	13	Founder
23.01.19	2019	06:04	WA 2019-01-23	MFDC9500_Wild dogs	AN	AN1	Neighbour	Warrior	Gobi	F	Dominant	2015	UR	15	16	y		13	Founder
23.01.19	2019	06:04	WA 2019-01-23	RCNX0023	AN	AN2	Neighbour	Warrior	Sahara	F	Subdominant	2015	SN	2	6		n	13	Founder
23.01.19	2019	06:04	WA 2019-01-23	RCNX0023	AN	AN2	Neighbour	Warrior	Honduras	M	Subdominant	2017	SN	2	7		n	13	Founder
23.01.19	2019	06:04	WA 2019-01-23	RCNX0023	AN	AN2	Neighbour	Warrior	Namib	F	Subdominant	2015	SN	2	8		n	13	Founder
23.01.19	2019	06:04	WA 2019-01-23	MFDC9500_Wild dogs	AN	AN1	Neighbour	Warrior	Karakum	F	Subdominant	2015	SN	15	17		y	13	Founder
23.01.19	2019	06:04	WA 2019-01-23	MFDC9500_Wild dogs	AN	AN1	Neighbour	Warrior	Karakum	F	Subdominant	2015	UR	15	18	y		13	Founder
23.01.19	2019	06:04	WA 2019-01-23	MFDC9500_Wild dogs	AN	AN1	Neighbour	Warrior	Karakum	F	Subdominant	2015	SN	15	19		y	13	Founder
23.01.19	2019	06:04	WA 2019-01-23	MFDC9500_Wild dogs	AN	AN1	Neighbour	Warrior	Karakum	F	Subdominant	2015	UR	15	20	y		13	Founder
23.01.19	2019	06:04	WA 2019-01-23	MFDC9500_Wild dogs	AN	AN1	Neighbour	Warrior	Karakum	F	Subdominant	2015	SN	15	21		y	13	Founder
23.01.19	2019	06:04	WA 2019-01-23	MFDC9500_Wild dogs	AN	AN1	Neighbour	Warrior	Karakum	F	Subdominant	2015	UR	15	22	y		13	Founder
23.01.19	2019	06:04	WA 2019-01-23	MFDC9500_Wild dogs	AN	AN1	Neighbour	Warrior	Sahara	F	Subdominant	2015	SN	17	1		y	13	Founder
23.01.19	2019	06:04	WA 2019-01-23	MFDC9500_Wild dogs	AN	AN1	Neighbour	Warrior	Sahara	F	Subdominant	2015	UR	17	2	y		13	Founder
23.01.19	2019	06:04	WA 2019-01-23	MFDC9500_Wild dogs	AN	AN1	Neighbour	Warrior	Sahara	F	Subdominant	2015	UR	18	1	n		13	Founder
23.01.19	2019	06:04	WA 2019-01-23	MFDC9500_Wild dogs	AN	AN1	Neighbour	Warrior	Gobi	F	Dominant	2015	SN	15	23		n	13	Founder
23.01.19	2019	06:04	WA 2019-01-23	MFDC9500_Wild dogs	AN	AN1	Neighbour	Warrior	Namib	F	Subdominant	2015	SN	12	15		n	13	Founder
23.01.19	2019	06:04	WA 2019-01-23	MFDC9500_Wild dogs	AN	AN1	Neighbour	Warrior	Namib	F	Subdominant	2015	SN	2	9		n	13	Founder
23.01.19	2019	06:04	WA 2019-01-23	MFDC9500_Wild dogs	AN	AN1	Neighbour	Warrior	Karakum	F	Subdominant	2015	SN	16	3		n	13	Founder
23.01.19	2019	06:04	WA 2019-01-23	MFDC9500_Wild dogs	AN	AN1	Neighbour	Warrior	Karakum	F	Subdominant	2015	SN	4	7		n	13	Founder
23.01.19	2019	06:04	WA 2019-01-23	RCNX0024	AN	AN2	Neighbour	Warrior	Belgium	M	Subdominant	2016						13	Founder
23.01.19	2019	06:04	WA 2019-01-23	RCNX0024	AN	AN2	Neighbour	Warrior	Norway	M	Subdominant	2016						13	Founder
23.01.19	2019	06:04	WA 2019-01-23	RCNX0024	AN	AN2	Neighbour	Warrior	Kalahari	F	Subdominant	2015						13	Founder
23.01.19	2019	06:04	WA 2019-01-23	MFDC9501_Wild dogs	AN	AN1	Neighbour	Warrior	Namib	F	Subdominant	2015	SN	8	3		y	13	Founder
23.01.19	2019	06:04	WA 2019-01-23	MFDC9501_Wild dogs	AN	AN1	Neighbour	Warrior	Namib	F	Subdominant	2015	F	8	4	y		13	Founder
23.01.19	2019	06:04	WA 2019-01-23	MFDC9501_Wild dogs	AN	AN1	Neighbour	Warrior	Gobi	F	Dominant	2015	SN	14	2		n	13	Founder
23.01.19	2019	06:04	WA 2019-01-23	MFDC9501_Wild dogs	AN	AN1	Neighbour	Warrior	Kalahari	F	Subdominant	2015	SN	15	24		y	13	Founder
23.01.19	2019	06:04	WA 2019-01-23	MFDC9501_Wild dogs	AN	AN1	Neighbour	Warrior	Kalahari	F	Subdominant	2015	F	15	25	y		13	Founder
25.01.19	2019	06:21	AP 2019-01-25	MFDC9518_Wild dogs	AN	AN1	Neighbour	Apoka	Seronera	F	Dominant	2012	SN	15	26		n	11	Founder
25.01.19	2019	06:21	AP 2019-01-25	MFDC9518_Wild dogs	AN	AN1	Neighbour	Apoka	Darius	M	Dominant	2009	SN	15	27		n	11	Founder
25.01.19	2019	06:21	AP 2019-01-25	MFDC9518_Wild dogs	AN	AN1	Neighbour	Apoka	Francisco	M	Subdominant	2017	SN	15	28		n	11	Offspring
25.01.19	2019	06:21	AP 2019-01-25	MFDC9518_Wild dogs	AN	AN1	Neighbour	Apoka	Redding	F	Subdominant	2017	SN	15	29		n	11	Offspring
25.01.19	2019	06:21	AP 2019-01-25	MFDC9518_Wild dogs	AN	AN1	Neighbour	Apoka	Cruz	M	Subdominant	2017	SN	8	5		n	11	Offspring
25.01.19	2019	06:21	AP 2019-01-25	MFDC9518_Wild dogs	AN	AN1	Neighbour	Apoka	Seronera	F	Dominant	2012	SN	8	6		n	11	Founder
25.01.19	2019	06:21	AP 2019-01-25	MFDC9518_Wild dogs	AN	AN1	Neighbour	Apoka	Darius	M	Dominant	2009	SN	8	7		n	11	Founder
25.01.19	2019	06:21	AP 2019-01-25	MFDC9518_Wild dogs	AN	AN1	Neighbour	Apoka	Escondida	F	Subdominant	2017	SN	8	8		n	11	Offspring
25.01.19	2019	06:21	AP 2019-01-25	MFDC9518_Wild dogs	AN	AN1	Neighbour	Apoka	Encinitas	F	Subdominant	2017	SN	15	30		n	11	Offspring
25.01.19	2019	06:21	AP 2019-01-25	MFDC9518_Wild dogs	AN	AN1	Neighbour	Apoka	Hollister	M	Subdominant	2017	SN	15	31		n	11	Offspring
25.01.19	2019	06:21	AP 2019-01-25	MFDC9518_Wild dogs	AN	AN1	Neighbour	Apoka	Seronera	F	Dominant	2012	SN	8	9		y	11	Founder
25.01.19	2019	06:21	AP 2019-01-25	MFDC9518_Wild dogs	AN	AN1	Neighbour	Apoka	Seronera	F	Dominant	2012	UR	8	10	y		11	Founder
25.01.19	2019	06:21	AP 2019-01-25	MFDC9518_Wild dogs	AN	AN1	Neighbour	Apoka	Darius	M	Dominant	2009	SN	8	11		y	11	Founder
25.01.19	2019	06:21	AP 2019-01-25	MFDC9518_Wild dogs	AN	AN1	Neighbour	Apoka	Darius	M	Dominant	2009	UR	8	12	y		11	Founder
25.01.19	2019	06:21	AP 2019-01-25	MFDC9518_Wild dogs	AN	AN1	Neighbour	Apoka	Cruz	M	Subdominant	2017	SN	15	32		n	11	Offspring
25.01.19	2019	06:21	AP 2019-01-25	MFDC9518_Wild dogs	AN	AN1	Neighbour	Apoka	Bishop	M	Subdominant	2017	SN	15	33		n	11	Offspring
25.01.19	2019	06:22	AP 2019-01-25	MFDC9519_Wild dogs	AN	AN1	Neighbour	Apoka	Encinitas	F	Subdominant	2017	SN	17	3		n	11	Offspring
25.01.19	2019	06:22	AP 2019-01-25	MFDC9519_Wild dogs	AN	AN1	Neighbour	Apoka	Francisco	M	Subdominant	2017	SN	17	4		n	11	Offspring
25.01.19	2019	06:22	AP 2019-01-25	MFDC9519_Wild dogs	AN	AN1	Neighbour	Apoka	Seronera	F	Dominant	2012	SN	8	13		y	11	Founder
25.01.19	2019	06:22	AP 2019-01-25	MFDC9519_Wild dogs	AN	AN1	Neighbour	Apoka	Seronera	F	Dominant	2012	UR	8	14	y		11	Founder
25.01.19	2019	06:22	AP 2019-01-25	MFDC9519_Wild dogs	AN	AN1	Neighbour	Apoka	Redding	F	Subdominant	2017	SN	17	5		n	11	Offspring
25.01.19	2019	06:22	AP 2019-01-25	MFDC9519_Wild dogs	AN	AN1	Neighbour	Apoka	Escondida	F	Subdominant	2017	SN	15	34		n	11	Offspring
25.01.19	2019	06:22	AP 2019-01-25	MFDC9519_Wild dogs	AN	AN1	Neighbour	Apoka	Encinitas	F	Subdominant	2017	SN	15	35		n	11	Offspring
25.01.19	2019	06:22	AP 2019-01-25	MFDC9519_Wild dogs	AN	AN1	Neighbour	Apoka	Darius	M	Dominant	2009	SN	16	4		n	11	Founder
25.01.19	2019	06:22	AP 2019-01-25	MFDC9519_Wild dogs	AN	AN1	Neighbour	Apoka	Hollister	M	Subdominant	2017	SN	17	6		n	11	Offspring
25.01.19	2019	06:22	AP 2019-01-25	MFDC9519_Wild dogs	AN	AN1	Neighbour	Apoka	Encinitas	F	Subdominant	2017	SN	16	5		n	11	Offspring
25.01.19	2019	06:22	AP 2019-01-25	MFDC9519_Wild dogs	AN	AN1	Neighbour	Apoka	Francisco	M	Subdominant	2017	SN	8	15		n	11	Offspring
25.01.19	2019	06:22	AP 2019-01-25	MFDC9519_Wild dogs	AN	AN1	Neighbour	Apoka	Redding	F	Subdominant	2017	SN	8	16		n	11	Offspring
25.01.19	2019	06:22	AP 2019-01-25	MFDC9519_Wild dogs	AN	AN1	Neighbour	Apoka	Hollister	M	Subdominant	2017	SN	8	17		n	11	Offspring
25.01.19	2019	06:22	AP 2019-01-25	MFDC9519_Wild dogs	AN	AN1	Neighbour	Apoka	Bishop	M	Subdominant	2017	SN	8	18		n	11	Offspring
25.01.19	2019	06:22	AP 2019-01-25	MFDC9519_Wild dogs	AN	AN1	Neighbour	Apoka	Laguna	F	Subdominant	2017	SN	15	36		n	11	Offspring
25.01.19	2019	06:22	AP 2019-01-25	MFDC9519_Wild dogs	AN	AN1	Neighbour	Apoka	Seronera	F	Dominant	2012	SN	15	37		n	11	Founder
25.01.19	2019	06:22	AP 2019-01-25	MFDC9520_Wild dogs	AN	AN1	Neighbour	Apoka	Seronera	F	Dominant	2012						11	Founder
25.01.19	2019	06:22	AP 2019-01-25	MFDC9520_Wild dogs	AN	AN1	Neighbour	Apoka	Darius	M	Dominant	2009						11	Founder
25.01.19	2019	06:22	AP 2019-01-25	MFDC9520_Wild dogs	AN	AN1	Neighbour	Apoka	Hollister	M	Subdominant	2017						11	Offspring
25.01.19	2019	06:23	AP 2019-01-25	RCNX0032	AN	AN2	Neighbour	Apoka	Escondida	F	Subdominant	2017						11	Offspring
25.01.19	2019	06:23	AP 2019-01-25	RCNX0032	AN	AN2	Neighbour	Apoka	Cruz	M	Subdominant	2017	SN	16	6		n	11	Offspring
25.01.19	2019	06:23	AP 2019-01-25	RCNX0032	AN	AN2	Neighbour	Apoka	Francisco	M	Subdominant	2017	SN	16	7		n	11	Offspring
25.01.19	2019	06:23	AP 2019-01-25	RCNX0032	AN	AN2	Neighbour	Apoka	Redding	F	Subdominant	2017	SN	4	8		y	11	Offspring
25.01.19	2019	06:23	AP 2019-01-25	RCNX0032	AN	AN2	Neighbour	Apoka	Redding	F	Subdominant	2017	UR	4	9	y		11	Offspring
25.01.19	2019	06:23	AP 2019-01-25	RCNX0032	AN	AN2	Neighbour	Apoka	Redding	F	Subdominant	2017	SN	4	10		y	11	Offspring
25.01.19	2019	06:23	AP 2019-01-25	RCNX0032	AN	AN2	Neighbour	Apoka	Redding	F	Subdominant	2017	UR	4	11	y		11	Offspring
25.01.19	2019	06:23	AP 2019-01-25	RCNX0032	AN	AN2	Neighbour	Apoka	Encinitas	F	Subdominant	2017	SN	4	12		n	11	Offspring
25.01.19	2019	06:23	AP 2019-01-25	RCNX0032	AN	AN2	Neighbour	Apoka	Encinitas	F	Subdominant	2017	SN	3	8		n	11	Offspring
25.01.19	2019	06:23	AP 2019-01-25	RCNX0033	AN	AN2	Neighbour	Apoka	Laguna	F	Subdominant	2017	SN	8	19		n	11	Offspring
25.01.19	2019	06:23	AP 2019-01-25	MFDC9521_Wild dogs	AN	AN1	Neighbour	Apoka	Encinitas	F	Subdominant	2017	SN	15	38		n	11	Offspring
25.01.19	2019	06:23	AP 2019-01-25	MFDC9521_Wild dogs	AN	AN1	Neighbour	Apoka	Bishop	M	Subdominant	2017	SN	15	39		n	11	Offspring
25.01.19	2019	06:23	AP 2019-01-25	MFDC9521_Wild dogs	AN	AN1	Neighbour	Apoka	Laguna	F	Subdominant	2017	SN	17	7		n	11	Offspring
25.01.19	2019	06:23	AP 2019-01-25	RCNX0033	AN	AN2	Neighbour	Apoka	Seronera	F	Dominant	2012	SN	8	20		y	11	Founder
25.01.19	2019	06:23	AP 2019-01-25	RCNX0033	AN	AN2	Neighbour	Apoka	Seronera	F	Dominant	2012	UR	8	21	y		11	Founder
25.01.19	2019	06:23	AP 2019-01-25	MFDC9521_Wild dogs	AN	AN1	Neighbour	Apoka	Darius	M	Dominant	2009	SN	8	22		y	11	Founder
25.01.19	2019	06:23	AP 2019-01-25	MFDC9521_Wild dogs	AN	AN1	Neighbour	Apoka	Darius	M	Dominant	2009	UR	8	23	y		11	Founder
25.01.19	2019	06:23	AP 2019-01-25	RCNX0033	AN	AN2	Neighbour	Apoka	Laguna	F	Subdominant	2017	SN	18	2		y	11	Offspring
25.01.19	2019	06:23	AP 2019-01-25	RCNX0033	AN	AN2	Neighbour	Apoka	Laguna	F	Subdominant	2017	F	18	3	y		11	Offspring
25.01.19	2019	06:23	AP 2019-01-25	MFDC9521_Wild dogs	AN	AN1	Neighbour	Apoka	Cruz	M	Subdominant	2017						11	Offspring
25.01.19	2019	06:25	AP 2019-01-25	MFDC9522_Wild dogs	AN	AN1	Neighbour	Apoka	Hollister	M	Subdominant	2017						11	Offspring
25.01.19	2019	06:26	AP 2019-01-25	RCNX0034	AN	AN2	Neighbour	Apoka	Seronera	F	Dominant	2012	SN	17	8		y	11	Founder
25.01.19	2019	06:26	AP 2019-01-25	RCNX0034	AN	AN2	Neighbour	Apoka	Seronera	F	Dominant	2012	UR	17	9	y		11	Founder
25.01.19	2019	06:26	AP 2019-01-25	RCNX0034	AN	AN2	Neighbour	Apoka	Darius	M	Dominant	2009	SN	17	10		n	11	Founder
25.01.19	2019	06:26	AP 2019-01-25	RCNX0034	AN	AN2	Neighbour	Apoka	Hollister	M	Subdominant	2017	SN	16	8		n	11	Offspring
25.01.19	2019	06:26	AP 2019-01-25	RCNX0034	AN	AN2	Neighbour	Apoka	Seronera	F	Dominant	2012	SN	16	9		y	11	Founder
25.01.19	2019	06:26	AP 2019-01-25	RCNX0034	AN	AN2	Neighbour	Apoka	Seronera	F	Dominant	2012	UR	16	10	y		11	Founder
25.01.19	2019	06:26	AP 2019-01-25	RCNX0034	AN	AN2	Neighbour	Apoka	Seronera	F	Dominant	2012	F	16	11	y		11	Founder
25.01.19	2019	06:26	AP 2019-01-25	RCNX0034	AN	AN2	Neighbour	Apoka	Redding	F	Subdominant	2017						11	Offspring
25.01.19	2019	06:26	AP 2019-01-25	RCNX0034	AN	AN2	Neighbour	Apoka	Escondida	F	Subdominant	2017						11	Offspring
25.01.19	2019	06:26	AP 2019-01-25	RCNX0034	AN	AN2	Neighbour	Apoka	Newport	M	Subdominant	2017						11	Offspring
25.01.19	2019	06:26	AP 2019-01-25	RCNX0034	AN	AN2	Neighbour	Apoka	Venus	F	Subdominant	2018	SN	8	24		n	11	Offspring
25.01.19	2019	06:26	AP 2019-01-25	RCNX0034	AN	AN2	Neighbour	Apoka	Neptune	M	Subdominant	2018						11	Offspring
25.01.19	2019	06:26	AP 2019-01-25	MFDC9523_Wild dogs	AN	AN1	Neighbour	Apoka	Darius	M	Dominant	2009	SN	16	12		y	11	Founder
25.01.19	2019	06:26	AP 2019-01-25	MFDC9523_Wild dogs	AN	AN1	Neighbour	Apoka	Darius	M	Dominant	2009	UR	16	13	y		11	Founder
25.01.19	2019	06:26	AP 2019-01-25	MFDC9523_Wild dogs	AN	AN1	Neighbour	Apoka	Darius	M	Dominant	2009	SN	16	14		y	11	Founder
25.01.19	2019	06:26	AP 2019-01-25	MFDC9523_Wild dogs	AN	AN1	Neighbour	Apoka	Darius	M	Dominant	2009	UR	16	15	y		11	Founder
25.01.19	2019	06:26	AP 2019-01-25	MFDC9523_Wild dogs	AN	AN1	Neighbour	Apoka	Encinitas	F	Subdominant	2017						11	Offspring
25.01.19	2019	06:26	AP 2019-01-25	MFDC9523_Wild dogs	AN	AN1	Neighbour	Apoka	Uranus	M	Subdominant	2018						11	Offspring
25.01.19	2019	06:26	AP 2019-01-25	MFDC9523_Wild dogs	AN	AN1	Neighbour	Apoka	Jupiter	M	Subdominant	2018	SN	15	40		n	11	Offspring
25.01.19	2019	06:26	AP 2019-01-25	MFDC9523_Wild dogs	AN	AN1	Neighbour	Apoka	Saturn	M	Subdominant	2018	SN	15	41		n	11	Offspring
29.01.19	2019	08:39	WA 2019-01-29	RCNX0006_Wild dog	AN	AN2	Neighbour	Warrior	Gauteng	M	Dominant	2017	SN	16	16		y	13	Founder
29.01.19	2019	08:39	WA 2019-01-29	RCNX0006_Wild dog	AN	AN2	Neighbour	Warrior	Gauteng	M	Dominant	2017	UR	16	16	y		13	Founder
29.01.19	2019	08:39	WA 2019-01-29	RCNX0006_Wild dog	AN	AN2	Neighbour	Warrior	Gobi	F	Dominant	2015	SN	17	11		y	13	Founder
29.01.19	2019	08:39	WA 2019-01-29	RCNX0006_Wild dog	AN	AN2	Neighbour	Warrior	Gobi	F	Dominant	2015	UR	17	12	y		13	Founder
29.01.19	2019	08:39	WA 2019-01-29	RCNX0006_Wild dog	AN	AN2	Neighbour	Warrior	Gobi	F	Dominant	2015	SN	17	13		y	13	Founder
29.01.19	2019	08:39	WA 2019-01-29	RCNX0006_Wild dog	AN	AN2	Neighbour	Warrior	Gobi	F	Dominant	2015	UR	17	14	y		13	Founder
29.01.19	2019	08:39	WA 2019-01-29	RCNX0006_Wild dog	AN	AN2	Neighbour	Warrior	Gobi	F	Dominant	2015	SN	17	15		y	13	Founder
29.01.19	2019	08:39	WA 2019-01-29	RCNX0006_Wild dog	AN	AN2	Neighbour	Warrior	Gobi	F	Dominant	2015	UR	17	16	y		13	Founder
29.01.19	2019	08:39	WA 2019-01-29	RCNX0006_Wild dog	AN	AN2	Neighbour	Warrior	Gobi	F	Dominant	2015	SN	17	17		y	13	Founder
29.01.19	2019	08:39	WA 2019-01-29	RCNX0006_Wild dog	AN	AN2	Neighbour	Warrior	Gobi	F	Dominant	2015	UR	17	18	y		13	Founder
29.01.19	2019	08:39	WA 2019-01-29	RCNX0006_Wild dog	AN	AN2	Neighbour	Warrior	Gauteng	M	Dominant	2017	SN	4	13		y	13	Founder
29.01.19	2019	08:39	WA 2019-01-29	RCNX0006_Wild dog	AN	AN2	Neighbour	Warrior	Gauteng	M	Dominant	2017	UR	4	14	y		13	Founder
29.01.19	2019	08:39	WA 2019-01-29	RCNX0006_Wild dog	AN	AN2	Neighbour	Warrior	Gobi	F	Dominant	2015	SN	17	19		y	13	Founder
29.01.19	2019	08:39	WA 2019-01-29	RCNX0006_Wild dog	AN	AN2	Neighbour	Warrior	Gobi	F	Dominant	2015	UR	17	20	y		13	Founder
29.01.19	2019	08:39	WA 2019-01-29	RCNX0006_Wild dog	AN	AN2	Neighbour	Warrior	Gobi	F	Dominant	2015	SN	8	25		y	13	Founder
29.01.19	2019	08:39	WA 2019-01-29	RCNX0006_Wild dog	AN	AN2	Neighbour	Warrior	Gobi	F	Dominant	2015	UR	8	26	y		13	Founder
29.01.19	2019	08:39	WA 2019-01-29	RCNX0006_Wild dog	AN	AN2	Neighbour	Warrior	Namib	F	Subdominant	2015	SN	17	21		n	13	Founder
29.01.19	2019	08:39	WA 2019-01-29	RCNX0006_Wild dog	AN	AN2	Neighbour	Warrior	Gobi	F	Dominant	2015	SN	8	27		y	13	Founder
29.01.19	2019	08:40	WA 2019-01-29	RCNX0007_Wild dog	AN	AN2	Neighbour	Warrior	Gobi	F	Dominant	2015	UR	8	28	y		13	Founder
29.01.19	2019	08:40	WA 2019-01-29	RCNX0007_Wild dog	AN	AN2	Neighbour	Warrior	Gauteng	M	Dominant	2017	F	31	1	n		13	Founder
29.01.19	2019	08:40	WA 2019-01-29	RCNX0007_Wild dog	AN	AN2	Neighbour	Warrior	Namib	F	Subdominant	2015	SN	17	22		n	13	Founder
29.01.19	2019	08:40	WA 2019-01-29	RCNX0007_Wild dog	AN	AN2	Neighbour	Warrior	Karakum	F	Subdominant	2015	SN	18	4		y	13	Founder
29.01.19	2019	08:40	WA 2019-01-29	RCNX0007_Wild dog	AN	AN2	Neighbour	Warrior	Gobi	F	Dominant	2015	SN	31	2		n	13	Founder
29.01.19	2019	08:40	WA 2019-01-29	RCNX0007_Wild dog	AN	AN2	Neighbour	Warrior	Gobi	F	Dominant	2015	UR	18	5	y		13	Founder
29.01.19	2019	08:40	WA 2019-01-29	RCNX0007_Wild dog	AN	AN2	Neighbour	Warrior	Gauteng	M	Dominant	2017	SN	8	29		y	13	Founder
29.01.19	2019	08:40	WA 2019-01-29	RCNX0007_Wild dog	AN	AN2	Neighbour	Warrior	Gauteng	M	Dominant	2017	UR	8	30	y		13	Founder
29.01.19	2019	08:40	WA 2019-01-29	RCNX0007_Wild dog	AN	AN2	Neighbour	Warrior	Gobi	F	Dominant	2015	SN	31	3		y	13	Founder
29.01.19	2019	08:40	WA 2019-01-29	RCNX0007_Wild dog	AN	AN2	Neighbour	Warrior	Gobi	F	Dominant	2015	RR	31	4	y		13	Founder
29.01.19	2019	08:40	WA 2019-01-29	RCNX0007_Wild dog	AN	AN2	Neighbour	Warrior	Gobi	F	Dominant	2015	SN	8	31		n	13	Founder
29.01.19	2019	08:40	WA 2019-01-29	RCNX0007_Wild dog	AN	AN2	Neighbour	Warrior	Gauteng	M	Dominant	2017	RR	8	32	unk		13	Founder
29.01.19	2019	08:41	WA 2019-01-29	RCNX0008_Wilddog	AN	AN2	Neighbour	Warrior	Gobi	F	Dominant	2015	RR	8	33	unk		13	Founder
29.01.19	2019	08:41	WA 2019-01-29	RCNX0008_Wilddog	AN	AN2	Neighbour	Warrior	Dingo	M	Subdominant	2015	SN	10	2		n	13	Founder
29.01.19	2019	08:41	WA 2019-01-29	RCNX0008_Wilddog	AN	AN2	Neighbour	Warrior	Gobi	F	Dominant	2015	SN	8	34		y	13	Founder
29.01.19	2019	08:41	WA 2019-01-29	RCNX0008_Wilddog	AN	AN2	Neighbour	Warrior	Gobi	F	Dominant	2015	RR	8	35	y		13	Founder
02.02.19	2019	20:48	AP 2019-02-02	RCNX0645_Wild dogs	MR	MR2	Neighbour	Apoka	Seronera	F	Dominant	2012	SN	5	8		y	11	Founder
02.02.19	2019	20:48	AP 2019-02-02	RCNX0645_Wild dogs	MR	MR2	Neighbour	Apoka	Seronera	F	Dominant	2012	UR	5	9	y		11	Founder
02.02.19	2019	20:48	AP 2019-02-02	RCNX0645_Wild dogs	MR	MR2	Neighbour	Apoka	Darius	M	Dominant	2009	SN	7	1		y	11	Founder
02.02.19	2019	20:48	AP 2019-02-02	RCNX0645_Wild dogs	MR	MR2	Neighbour	Apoka	Darius	M	Dominant	2009	UR	7	2	y		11	Founder
02.02.19	2019	20:48	AP 2019-02-02	RCNX0645_Wild dogs	MR	MR2	Neighbour	Apoka	Seronera	F	Dominant	2012	SN	4	14		y	11	Founder
02.02.19	2019	20:48	AP 2019-02-02	RCNX0645_Wild dogs	MR	MR2	Neighbour	Apoka	Seronera	F	Dominant	2012	F	4	15	y		11	Founder
02.02.19	2019	20:48	AP 2019-02-02	RCNX0645_Wild dogs	MR	MR2	Neighbour	Apoka	Darius	M	Dominant	2009	SN	5	10		y	11	Founder
02.02.19	2019	20:48	AP 2019-02-02	RCNX0645_Wild dogs	MR	MR2	Neighbour	Apoka	Darius	M	Dominant	2009	UR	5	11	y		11	Founder
02.02.19	2019	20:48	AP 2019-02-02	RCNX0645_Wild dogs	MR	MR2	Neighbour	Apoka	Darius	M	Dominant	2009	SN	5	12		y	11	Founder
02.02.19	2019	20:48	AP 2019-02-02	RCNX0645_Wild dogs	MR	MR2	Neighbour	Apoka	Darius	M	Dominant	2009	UR	5	13	y		11	Founder
02.02.19	2019	20:48	AP 2019-02-02	RCNX0645_Wild dogs	MR	MR2	Neighbour	Apoka	Darius	M	Dominant	2009	SN	7	3		y	11	Founder
02.02.19	2019	20:48	AP 2019-02-02	RCNX0645_Wild dogs	MR	MR2	Neighbour	Apoka	Darius	M	Dominant	2009	UR	7	4	y		11	Founder
02.02.19	2019	20:48	AP 2019-02-02	RCNX0645_Wild dogs	MR	MR2	Neighbour	Apoka	Darius	M	Dominant	2009	SN	5	14		n	11	Founder
02.02.19	2019	20:48	AP 2019-02-02	RCNX0645_Wild dogs	MR	MR2	Neighbour	Apoka	Darius	M	Dominant	2009	SN	7	5		y	11	Founder
02.02.19	2019	20:48	AP 2019-02-02	RCNX0645_Wild dogs	MR	MR2	Neighbour	Apoka	Darius	M	Dominant	2009	F	7	6	y		11	Founder
02.02.19	2019	20:48	AP 2019-02-02	RCNX0645_Wild dogs	MR	MR2	Neighbour	Apoka	Redding	F	Subdominant	2017	SN	8	1		y	11	Offspring
02.02.19	2019	20:48	AP 2019-02-02	RCNX0645_Wild dogs	MR	MR2	Neighbour	Apoka	Redding	F	Subdominant	2017	UR	8	2	y		11	Offspring
02.02.19	2019	20:49	AP 2019-02-02	RCNX0646_Wild dogs	MR	MR2	Neighbour	Apoka	Darius	M	Dominant	2009	SN	4	16		y	11	Founder
02.02.19	2019	20:49	AP 2019-02-02	RCNX0646_Wild dogs	MR	MR2	Neighbour	Apoka	Darius	M	Dominant	2009	UR	4	17	y		11	Founder
02.02.19	2019	20:49	AP 2019-02-02	RCNX0646_Wild dogs	MR	MR2	Neighbour	Apoka	Redding	F	Subdominant	2017	SN	5	15		n	11	Offspring
02.02.19	2019	20:49	AP 2019-02-02	RCNX0646_Wild dogs	MR	MR2	Neighbour	Apoka	Newport	M	Subdominant	2017	SN	4	18		n	11	Offspring
02.02.19	2019	20:49	AP 2019-02-02	RCNX0646_Wild dogs	MR	MR2	Neighbour	Apoka	Bishop	M	Subdominant	2017						11	Offspring
02.02.19	2019	20:49	AP 2019-02-02	RCNX0646_Wild dogs	MR	MR2	Neighbour	Apoka	Redding	F	Subdominant	2017	SN	4	19		y	11	Offspring
02.02.19	2019	20:49	AP 2019-02-02	RCNX0646_Wild dogs	MR	MR2	Neighbour	Apoka	Redding	F	Subdominant	2017	UR	4	20	y		11	Offspring
02.02.19	2019	20:49	AP 2019-02-02	RCNX0646_Wild dogs	MR	MR2	Neighbour	Apoka	Escondida	F	Subdominant	2017	SN	2	6		n	11	Offspring
02.02.19	2019	20:49	AP 2019-02-02	RCNX0647_Wild dogs	MR	MR2	Neighbour	Apoka	Uranus	M	Subdominant	2018	SN	3	2		n	11	Offspring
02.02.19	2019	20:49	AP 2019-02-02	RCNX0647_Wild dogs	MR	MR2	Neighbour	Apoka	Mercury	M	Subdominant	2018						11	Offspring
09.02.19	2019	06:48	WA 2019-02-09	RCNX1077_Warrior	MR	MR2	Neighbour	Warrior	Gauteng	M	Dominant	2017	SN	9	1		y	13	Founder
09.02.19	2019	06:48	WA 2019-02-09	RCNX1077_Warrior	MR	MR2	Neighbour	Warrior	Gauteng	M	Dominant	2017	UR	9	2	y		13	Founder
09.02.19	2019	06:48	WA 2019-02-09	RCNX1077_Warrior	MR	MR2	Neighbour	Warrior	Gauteng	M	Dominant	2017	SN	9	3		y	13	Founder
09.02.19	2019	06:48	WA 2019-02-09	RCNX1077_Warrior	MR	MR2	Neighbour	Warrior	Gauteng	M	Dominant	2017	UR	9	4	y		13	Founder
09.02.19	2019	06:48	WA 2019-02-09	RCNX1077_Warrior	MR	MR2	Neighbour	Warrior	Sahara	F	Subdominant	2015						13	Founder
09.02.19	2019	06:48	WA 2019-02-09	RCNX1077_Warrior	MR	MR2	Neighbour	Warrior	Honduras	M	Subdominant	2017	SN	5	16		n	13	Founder
09.02.19	2019	06:48	WA 2019-02-09	RCNX1077_Warrior	MR	MR2	Neighbour	Warrior	Belgium	M	Subdominant	2016	SN	5	17		n	13	Founder
09.02.19	2019	06:48	WA 2019-02-09	RCNX1077_Warrior	MR	MR2	Neighbour	Warrior	Gauteng	M	Dominant	2017	SN	7	7		n	13	Founder
09.02.19	2019	06:48	WA 2019-02-09	RCNX1077_Warrior	MR	MR2	Neighbour	Warrior	Kalahari	F	Subdominant	2015	SN	9	5		y	13	Founder
09.02.19	2019	06:48	WA 2019-02-09	RCNX1077_Warrior	MR	MR2	Neighbour	Warrior	Kalahari	F	Subdominant	2015	UR	9	6	y		13	Founder
09.02.19	2019	06:48	WA 2019-02-09	RCNX1077_Warrior	MR	MR2	Neighbour	Warrior	Gobi	F	Dominant	2015	SN	9	7		y	13	Founder
09.02.19	2019	06:48	WA 2019-02-09	RCNX1077_Warrior	MR	MR2	Neighbour	Warrior	Gobi	F	Dominant	2015	UR	9	8	y		13	Founder
09.02.19	2019	06:48	WA 2019-02-09	RCNX1077_Warrior	MR	MR2	Neighbour	Warrior	Kalahari	F	Subdominant	2015	SN	9	9		y	13	Founder
09.02.19	2019	06:48	WA 2019-02-09	RCNX1077_Warrior	MR	MR2	Neighbour	Warrior	Kalahari	F	Subdominant	2015	UR	9	10	y		13	Founder
09.02.19	2019	06:48	WA 2019-02-09	RCNX1077_Warrior	MR	MR2	Neighbour	Warrior	Gauteng	M	Dominant	2017	SN	9	11		y	13	Founder
09.02.19	2019	06:48	WA 2019-02-09	RCNX1077_Warrior	MR	MR2	Neighbour	Warrior	Gauteng	M	Dominant	2017	UR	9	12	y		13	Founder
09.02.19	2019	06:48	WA 2019-02-09	RCNX1077_Warrior	MR	MR2	Neighbour	Warrior	Gobi	F	Dominant	2015	SN	9	13		y	13	Founder
09.02.19	2019	06:48	WA 2019-02-09	RCNX1077_Warrior	MR	MR2	Neighbour	Warrior	Gobi	F	Dominant	2015	UR	9	14	y		13	Founder
09.02.19	2019	06:48	WA 2019-02-09	RCNX1077_Warrior	MR	MR2	Neighbour	Warrior	Gauteng	M	Dominant	2017	SN	9	15		y	13	Founder
09.02.19	2019	06:48	WA 2019-02-09	RCNX1077_Warrior	MR	MR2	Neighbour	Warrior	Gauteng	M	Dominant	2017	UR	9	16	y		13	Founder
09.02.19	2019	06:48	WA 2019-02-09	RCNX1077_Warrior	MR	MR2	Neighbour	Warrior	Namib	F	Subdominant	2015	SN	9	17		n	13	Founder
09.02.19	2019	06:48	WA 2019-02-09	RCNX1078_Warrior	MR	MR2	Neighbour	Warrior	Gobi	F	Dominant	2015	SN	9	18		n	13	Founder
09.02.19	2019	06:48	WA 2019-02-09	RCNX1078_Warrior	MR	MR2	Neighbour	Warrior	Gauteng	M	Dominant	2017	SN	9	19		y	13	Founder
09.02.19	2019	06:48	WA 2019-02-09	RCNX1078_Warrior	MR	MR2	Neighbour	Warrior	Gobi	F	Dominant	2015	F	1	5	n		13	Founder
09.02.19	2019	06:48	WA 2019-02-09	RCNX1078_Warrior	MR	MR2	Neighbour	Warrior	Gauteng	M	Dominant	2017	UR	9	20	y		13	Founder
09.02.19	2019	06:48	WA 2019-02-09	RCNX1078_Warrior	MR	MR2	Neighbour	Warrior	Namib	F	Subdominant	2015	SN	1	6		n	13	Founder
09.02.19	2019	06:48	WA 2019-02-09	RCNX1078_Warrior	MR	MR2	Neighbour	Warrior	Honduras	M	Subdominant	2017	SN	9	21		n	13	Founder
09.02.19	2019	06:48	WA 2019-02-09	RCNX1078_Warrior	MR	MR2	Neighbour	Warrior	Croatia	M	Subdominant	2016						13	Founder
09.02.19	2019	06:48	WA 2019-02-09	RCNX1078_Warrior	MR	MR2	Neighbour	Warrior	Karakum	F	Subdominant	2015						13	Founder
09.02.19	2019	06:48	WA 2019-02-09	RCNX1078_Warrior	MR	MR2	Neighbour	Warrior	Norway	M	Subdominant	2016						13	Founder
09.02.19	2019	06:48	WA 2019-02-09	RCNX1078_Warrior	MR	MR2	Neighbour	Warrior	Atacama	F	Subdominant	2015						13	Founder
09.02.19	2019	06:49	WA 2019-02-09	RCNX1079_Warrior	MR	MR2	Neighbour	Warrior	Karakum	F	Subdominant	2015	SN	7	8		n	13	Founder
09.02.19	2019	06:49	WA 2019-02-09	RCNX1079_Warrior	MR	MR2	Neighbour	Warrior	Honduras	M	Subdominant	2017						13	Founder
09.02.19	2019	06:49	WA 2019-02-09	RCNX1079_Warrior	MR	MR2	Neighbour	Warrior	Gauteng	M	Dominant	2017						13	Founder
09.02.19	2019	06:49	WA 2019-02-09	RCNX1079_Warrior	MR	MR2	Neighbour	Warrior	Croatia	M	Subdominant	2016						13	Founder
09.02.19	2019	06:49	WA 2019-02-09	RCNX1079_Warrior	MR	MR2	Neighbour	Warrior	Norway	M	Subdominant	2016						13	Founder
09.02.19	2019	06:49	WA 2019-02-09	RCNX1079_Warrior	MR	MR2	Neighbour	Warrior	Atacama	F	Subdominant	2015						13	Founder
09.02.19	2019	06:49	WA 2019-02-09	RCNX1079_Warrior	MR	MR2	Neighbour	Warrior	Zulu	M	Subdominant	2009						13	Founder
09.02.19	2019	06:49	WA 2019-02-09	RCNX1080_Warrior	MR	MR2	Neighbour	Warrior	Namib	F	Subdominant	2015	SN	9	22		n	13	Founder
09.02.19	2019	06:49	WA 2019-02-09	RCNX1080_Warrior	MR	MR2	Neighbour	Warrior	Norway	M	Subdominant	2016						13	Founder
09.02.19	2019	06:49	WA 2019-02-09	RCNX1080_Warrior	MR	MR2	Neighbour	Warrior	Belgium	M	Subdominant	2016	SN	9	23		y	13	Founder
09.02.19	2019	06:50	WA 2019-02-09	RCNX1081_Warrior	MR	MR2	Neighbour	Warrior	Kalahari	F	Subdominant	2015	F	9	24	y		13	Founder
09.02.19	2019	06:50	WA 2019-02-09	RCNX1081_Warrior	MR	MR2	Neighbour	Warrior	Namib	F	Subdominant	2015	SN	7	9		y	13	Founder
09.02.19	2019	06:50	WA 2019-02-09	RCNX1081_Warrior	MR	MR2	Neighbour	Warrior	Namib	F	Subdominant	2015	UR	7	10	y		13	Founder
09.02.19	2019	06:50	WA 2019-02-09	RCNX1081_Warrior	MR	MR2	Neighbour	Warrior	Namib	F	Subdominant	2015	SN	7	11		y	13	Founder
09.02.19	2019	06:50	WA 2019-02-09	RCNX1081_Warrior	MR	MR2	Neighbour	Warrior	Namib	F	Subdominant	2015	UR	7	12	y		13	Founder
09.02.19	2019	06:50	WA 2019-02-09	RCNX1081_Warrior	MR	MR2	Neighbour	Warrior	Namib	F	Subdominant	2015	SN	7	13		y	13	Founder
09.02.19	2019	06:50	WA 2019-02-09	RCNX1081_Warrior	MR	MR2	Neighbour	Warrior	Namib	F	Subdominant	2015	F	7	14	y		13	Founder
09.02.19	2019	06:50	WA 2019-02-09	RCNX1081_Warrior	MR	MR2	Neighbour	Warrior	Atacama	F	Subdominant	2015						13	Founder
15.02.19	2019	18:18	WA 2019-02-15	RCNX0018	AN	AN2	Neighbour	Warrior	Gobi	F	Dominant	2015	SN	1	4		y	13	Founder
15.02.19	2019	18:18	WA 2019-02-15	RCNX0018	AN	AN2	Neighbour	Warrior	Gobi	F	Dominant	2015	UR	1	5	y		13	Founder
15.02.19	2019	18:18	WA 2019-02-15	RCNX0018	AN	AN2	Neighbour	Warrior	Gauteng	M	Dominant	2017	SN	16	17		y	13	Founder
15.02.19	2019	18:18	WA 2019-02-15	RCNX0018	AN	AN2	Neighbour	Warrior	Gauteng	M	Dominant	2017	UR	16	18	y		13	Founder
15.02.19	2019	18:18	WA 2019-02-15	RCNX0018	AN	AN2	Neighbour	Warrior	Gauteng	M	Dominant	2017	SN	16	19		y	13	Founder
15.02.19	2019	18:18	WA 2019-02-15	RCNX0018	AN	AN2	Neighbour	Warrior	Gauteng	M	Dominant	2017	UR	16	20	y		13	Founder
16.02.19	2019	21:02	WA 2019-02-16	RCNX0055	HR	H1	Neighbour	Warrior	Kalahari	F	Subdominant	2015						13	Founder
16.02.19	2019	21:02	WA 2019-02-16	RCNX0055	HR	H1	Neighbour	Warrior	Sahara	F	Subdominant	2015						13	Founder
16.02.19	2019	21:02	WA 2019-02-16	RCNX0055	HR	H1	Neighbour	Warrior	Gobi	F	Dominant	2015	SN	1	1		y	13	Founder
16.02.19	2019	21:02	WA 2019-02-16	RCNX0055	HR	H1	Neighbour	Warrior	Gobi	F	Dominant	2015	UR	1	2	y		13	Founder
16.02.19	2019	21:02	WA 2019-02-16	RCNX0055	HR	H1	Neighbour	Warrior	Karakum	F	Subdominant	2015	F	2	1	n		13	Founder
16.02.19	2019	21:02	WA 2019-02-16	RCNX0055	HR	H1	Neighbour	Warrior	Namib	F	Subdominant	2015						13	Founder
16.02.19	2019	21:02	WA 2019-02-16	RCNX0055	HR	H1	Neighbour	Warrior	Atacama	F	Subdominant	2015						13	Founder
16.02.19	2019	21:03	WA 2019-02-16	RCNX0056	HR	H1	Neighbour	Warrior	Sahara	F	Subdominant	2015						13	Founder
16.02.19	2019	21:03	WA 2019-02-16	RCNX0056	HR	H1	Neighbour	Warrior	Gobi	F	Dominant	2015	SN	3	1		n	13	Founder
16.02.19	2019	21:03	WA 2019-02-16	RCNX0056	HR	H1	Neighbour	Warrior	Gobi	F	Dominant	2015	SN	1	3		n	13	Founder
16.02.19	2019	21:03	WA 2019-02-16	RCNX0056	HR	H1	Neighbour	Warrior	Karakum	F	Subdominant	2015	SN	3	2		n	13	Founder
16.02.19	2019	21:03	WA 2019-02-16	RCNX0056	HR	H1	Neighbour	Warrior	Namib	F	Subdominant	2015	SN	3	3		n	13	Founder
16.02.19	2019	21:03	WA 2019-02-16	RCNX0056	HR	H1	Neighbour	Warrior	Atacama	F	Subdominant	2015						13	Founder
16.02.19	2019	21:03	WA 2019-02-16	RCNX0056	HR	H1	Neighbour	Warrior	Dingo	M	Subdominant	2015	SN	3	4		n	13	Founder
16.02.19	2019	21:03	WA 2019-02-16	RCNX0056	HR	H1	Neighbour	Warrior	Gauteng	M	Dominant	2017	SN	3	5		n	13	Founder
16.02.19	2019	21:04	WA 2019-02-16	RCNX0057	HR	H1	Neighbour	Warrior	Karakum	F	Subdominant	2015						13	Founder
16.02.19	2019	21:04	WA 2019-02-16	RCNX0057	HR	H1	Neighbour	Warrior	Gobi	F	Dominant	2015	SN	3	6		n	13	Founder
16.02.19	2019	21:04	WA 2019-02-16	RCNX0057	HR	H1	Neighbour	Warrior	Namib	F	Subdominant	2015	SN	3	7		y	13	Founder
16.02.19	2019	21:04	WA 2019-02-16	RCNX0059	HR	H2	Neighbour	Warrior	Gauteng	M	Dominant	2017	SN	3	8		y	13	Founder
16.02.19	2019	21:04	WA 2019-02-16	RCNX0059	HR	H2	Neighbour	Warrior	Gauteng	M	Dominant	2017	UR	3	9	y		13	Founder
16.02.19	2019	21:04	WA 2019-02-16	RCNX0057	HR	H1	Neighbour	Warrior	Gauteng	M	Dominant	2017	UR	3	10	y		13	Founder
16.02.19	2019	21:04	WA 2019-02-16	RCNX0057	HR	H1	Neighbour	Warrior	Gauteng	M	Dominant	2017	SN	3	11		y	13	Founder
16.02.19	2019	21:04	WA 2019-02-16	RCNX0057	HR	H1	Neighbour	Warrior	Gobi	F	Dominant	2015	SN	3	12		n	13	Founder
16.02.19	2019	21:04	WA 2019-02-16	RCNX0057	HR	H1	Neighbour	Warrior	Namib	F	Subdominant	2015	UR	3	13	y		13	Founder
16.02.19	2019	21:04	WA 2019-02-16	RCNX0057	HR	H1	Neighbour	Warrior	Gauteng	M	Dominant	2017	UR	3	14	y		13	Founder
16.02.19	2019	21:04	WA 2019-02-16	RCNX0057	HR	H1	Neighbour	Warrior	Namib	F	Subdominant	2015	F	3	15	y		13	Founder
16.02.19	2019	21:04	WA 2019-02-16	RCNX0057	HR	H1	Neighbour	Warrior	Belgium	M	Subdominant	2016						13	Founder
16.02.19	2019	21:04	WA 2019-02-16	RCNX0057	HR	H1	Neighbour	Warrior	Croatia	M	Subdominant	2016						13	Founder
16.02.19	2019	21:04	WA 2019-02-16	RCNX0057	HR	H1	Neighbour	Warrior	Norway	M	Subdominant	2016						13	Founder
16.02.19	2019	21:04	WA 2019-02-16	RCNX0057	HR	H1	Neighbour	Warrior	Honduras	M	Subdominant	2017						13	Founder
16.02.19	2019	21:04	WA 2019-02-16	RCNX0057	HR	H1	Neighbour	Warrior	Dingo	M	Subdominant	2015	SN	3	16		n	13	Founder
16.02.19	2019	21:04	WA 2019-02-16	RCNX0058	HR	H1	Neighbour	Warrior	Dingo	M	Subdominant	2015						13	Founder
16.02.19	2019	21:04	WA 2019-02-16	RCNX0058	HR	H1	Neighbour	Warrior	Croatia	M	Subdominant	2016	SN	3	17		n	13	Founder
16.02.19	2019	21:04	WA 2019-02-16	RCNX0058	HR	H1	Neighbour	Warrior	Norway	M	Subdominant	2016	SN	3	18		n	13	Founder
16.02.19	2019	21:04	WA 2019-02-16	RCNX0060	HR	H2	Neighbour	Warrior	Honduras	M	Subdominant	2017						13	Founder
16.02.19	2019	21:04	WA 2019-02-16	RCNX0060	HR	H2	Neighbour	Warrior	Namib	F	Subdominant	2015						13	Founder
16.02.19	2019	21:04	WA 2019-02-16	RCNX0060	HR	H2	Neighbour	Warrior	Gobi	F	Dominant	2015						13	Founder
16.02.19	2019	21:04	WA 2019-02-16	RCNX0060	HR	H2	Neighbour	Warrior	Gauteng	M	Dominant	2017						13	Founder
16.02.19	2019	21:05	WA 2019-02-16	RCNX0061	HR	H2	Neighbour	Warrior	Norway	M	Subdominant	2016						13	Founder
16.02.19	2019	21:34	AC 2019-02-16	MFDC8482	BDF	BDF1	Neighbour	Ascension	Rattan	M	Dominant	2014	SN	1	3		y	4	Founder
16.02.19	2019	21:34	AC 2019-02-16	MFDC8482	BDF	BDF1	Neighbour	Ascension	Rattan	M	Dominant	2014	UR	1	4	y		4	Founder
16.02.19	2019	21:34	AC 2019-02-16	MFDC8482	BDF	BDF1	Neighbour	Ascension	Rattan	M	Dominant	2014	UR	1	5	y		4	Founder
16.02.19	2019	21:34	AC 2019-02-16	MFDC8482	BDF	BDF1	Neighbour	Ascension	Rattan	M	Dominant	2014	UR	1	6	y		4	Founder
16.02.19	2019	21:34	AC 2019-02-16	MFDC8482	BDF	BDF1	Neighbour	Ascension	Denali	F	Dominant	2016	SN	1	7		y	4	Founder
16.02.19	2019	21:34	AC 2019-02-16	MFDC8482	BDF	BDF1	Neighbour	Ascension	Denali	F	Dominant	2016	UR	1	8	y		4	Founder
16.02.19	2019	21:34	AC 2019-02-16	MFDC8482	BDF	BDF1	Neighbour	Ascension	Denali	F	Dominant	2016	SN	1	9		y	4	Founder
16.02.19	2019	21:34	AC 2019-02-16	MFDC8482	BDF	BDF1	Neighbour	Ascension	Denali	F	Dominant	2016	UR	1	10	y		4	Founder
16.02.19	2019	21:34	AC 2019-02-16	MFDC8482	BDF	BDF1	Neighbour	Ascension	Rattan	M	Dominant	2014	SN	1	11		y	4	Founder
16.02.19	2019	21:34	AC 2019-02-16	MFDC8482	BDF	BDF1	Neighbour	Ascension	Rattan	M	Dominant	2014	UR	1	12	y		4	Founder
16.02.19	2019	21:34	AC 2019-02-16	MFDC8482	BDF	BDF1	Neighbour	Ascension	Spartan	M	Subdominant	2016						4	Founder
16.02.19	2019	21:34	AC 2019-02-16	MFDC8482	BDF	BDF1	Neighbour	Ascension	Heaven	M	Subdominant	2017						4	Founder
16.02.19	2019	21:35	AC 2019-02-16	MFDC8483	BDF	BDF1	Neighbour	Ascension	Denali	F	Dominant	2016	SN	1	13		y	4	Founder
16.02.19	2019	21:35	AC 2019-02-16	MFDC8483	BDF	BDF1	Neighbour	Ascension	Denali	F	Dominant	2016	UR	1	14	y		4	Founder
16.02.19	2019	21:35	AC 2019-02-16	MFDC8483	BDF	BDF1	Neighbour	Ascension	Rattan	M	Dominant	2014	SN	1	15		y	4	Founder
16.02.19	2019	21:35	AC 2019-02-16	MFDC8483	BDF	BDF1	Neighbour	Ascension	Rattan	M	Dominant	2014	UR	1	16	y		4	Founder
16.02.19	2019	21:35	AC 2019-02-16	MFDC8483	BDF	BDF1	Neighbour	Ascension	Spartan	M	Subdominant	2016						4	Founder
16.02.19	2019	21:35	AC 2019-02-16	MFDC8483	BDF	BDF1	Neighbour	Ascension	Heaven	M	Subdominant	2017						4	Founder
21.02.19	2019	03:55	ZB 2019-02-21	RCNX0009_WD	MJ	MJ1	Neighbour	Digits	Mulgara	M	Subdominant	2015						8	Founder
21.02.19	2019	03:55	ZB 2019-02-21	RCNX0009_WD	MJ	MJ1	Neighbour	Digits	Quoll	M	Subdominant	2015						8	Founder
21.02.19	2019	03:55	ZB 2019-02-21	RCNX0009_WD	MJ	MJ1	Neighbour	Digits	Acer	F	Subdominant	2016						8	Founder
21.02.19	2019	03:56	ZB 2019-02-21	RCNX0010_WD.	MJ	MJ1	Neighbour	Digits	Martes	M	Subdominant	2013						8	Founder
21.02.19	2019	03:55	ZB 2019-02-21	RCNX0009_WD	MJ	MJ1	Neighbour	Digits	Taz	M	Subdominant	2015						8	Founder
21.02.19	2019	03:55	ZB 2019-02-21	RCNX0009_WD	MJ	MJ1	Neighbour	Digits	Quoll	M	Subdominant	2015						8	Founder
21.02.19	2019	03:55	ZB 2019-02-21	RCNX0009_WD	MJ	MJ1	Neighbour	Digits	Acer	F	Subdominant	2016						8	Founder
21.02.19	2019	03:56	ZB 2019-02-21	RCNX0010_WD.	MJ	MJ1	Neighbour	Digits	Martes	M	Subdominant	2013						8	Founder
21.02.19	2019	03:56	ZB 2019-02-21	RCNX0010_WD.	MJ	MJ1	Neighbour	Digits	Unknown	U	Unk	Unk						8	Founder
21.02.19	2019	07:34	WA 2019-02-21	RCNX0024	MR	MR2	Neighbour	Warrior	Gobi	F	Dominant	2015	SN	9	25		y	13	Founder
21.02.19	2019	07:34	WA 2019-02-21	RCNX0024	MR	MR2	Neighbour	Warrior	Gobi	F	Dominant	2015	UR	9	26	y		13	Founder
21.02.19	2019	07:34	WA 2019-02-21	RCNX0024	MR	MR2	Neighbour	Warrior	Gobi	F	Dominant	2015	SN	1	7		y	13	Founder
21.02.19	2019	07:34	WA 2019-02-21	RCNX0024	MR	MR2	Neighbour	Warrior	Gobi	F	Dominant	2015	UR	1	8	y		13	Founder
21.02.19	2019	07:34	WA 2019-02-21	RCNX0024	MR	MR2	Neighbour	Warrior	Gauteng	M	Dominant	2017	SN	9	27		y	13	Founder
21.02.19	2019	07:34	WA 2019-02-21	RCNX0024	MR	MR2	Neighbour	Warrior	Gauteng	M	Dominant	2017	UR	9	28	y		13	Founder
21.02.19	2019	07:34	WA 2019-02-21	RCNX0024	MR	MR2	Neighbour	Warrior	Gobi	F	Dominant	2015	SN	1	9		y	13	Founder
21.02.19	2019	07:34	WA 2019-02-21	RCNX0024	MR	MR2	Neighbour	Warrior	Gobi	F	Dominant	2015	UR	1	10	y		13	Founder
21.02.19	2019	07:34	WA 2019-02-21	RCNX0024	MR	MR2	Neighbour	Warrior	Gauteng	M	Dominant	2017	SN	1	11		y	13	Founder
21.02.19	2019	07:34	WA 2019-02-21	RCNX0024	MR	MR2	Neighbour	Warrior	Gauteng	M	Dominant	2017	UR	1	12	y		13	Founder
21.02.19	2019	07:34	WA 2019-02-21	RCNX0024	MR	MR2	Neighbour	Warrior	Gobi	F	Dominant	2015	SN	9	29		y	13	Founder
21.02.19	2019	07:34	WA 2019-02-21	RCNX0024	MR	MR2	Neighbour	Warrior	Gobi	F	Dominant	2015	UR	9	30	y		13	Founder
21.02.19	2019	07:34	WA 2019-02-21	RCNX0024	MR	MR2	Neighbour	Warrior	Gobi	F	Dominant	2015	SN	1	13		y	13	Founder
21.02.19	2019	07:34	WA 2019-02-21	RCNX0024	MR	MR2	Neighbour	Warrior	Gobi	F	Dominant	2015	UR	1	14	y		13	Founder
02.03.19	2019	08:20	WA 2019-03-02	RCNX0100	MJ	MJ2	Neighbour	Warrior	Kalahari	F	Subdominant	2015	SN	3	1		n	13	Founder
02.03.19	2019	08:20	WA 2019-03-02	RCNX0100	MJ	MJ2	Neighbour	Warrior	Gauteng	M	Dominant	2017	SN	2	5		y	13	Founder
02.03.19	2019	08:20	WA 2019-03-02	RCNX0100	MJ	MJ2	Neighbour	Warrior	Kalahari	F	Subdominant	2015	SN	2	6		y	13	Founder
02.03.19	2019	08:20	WA 2019-03-02	RCNX0100	MJ	MJ2	Neighbour	Warrior	Dingo	M	Subdominant	2015						13	Founder
02.03.19	2019	08:20	WA 2019-03-02	RCNX0100	MJ	MJ2	Neighbour	Warrior	Belgium	M	Subdominant	2016						13	Founder
02.03.19	2019	08:20	WA 2019-03-02	RCNX0100	MJ	MJ2	Neighbour	Warrior	Gauteng	M	Dominant	2017	UR	2	7	y		13	Founder
02.03.19	2019	08:21	WA 2019-03-02	RCNX0101	MJ	MJ2	Neighbour	Warrior	Kalahari	F	Subdominant	2015	UR	2	8	y		13	Founder
02.03.19	2019	08:21	WA 2019-03-02	RCNX0101	MJ	MJ2	Neighbour	Warrior	Gauteng	M	Dominant	2017	SN	2	9		y	13	Founder
02.03.19	2019	08:21	WA 2019-03-02	RCNX0101	MJ	MJ2	Neighbour	Warrior	Gauteng	M	Dominant	2017	UR	2	10	y		13	Founder
02.03.19	2019	08:21	WA 2019-03-02	RCNX0101	MJ	MJ2	Neighbour	Warrior	Gobi	F	Dominant	2015	SN	2	11		n	13	Founder
02.03.19	2019	08:21	WA 2019-03-02	RCNX0101	MJ	MJ2	Neighbour	Warrior	Gobi	F	Dominant	2015	SN	4	1		y	13	Founder
02.03.19	2019	08:21	WA 2019-03-02	RCNX0101	MJ	MJ2	Neighbour	Warrior	Gobi	F	Dominant	2015	UR	4	2	y		13	Founder
02.03.19	2019	08:21	WA 2019-03-02	RCNX0101	MJ	MJ2	Neighbour	Warrior	Kalahari	F	Subdominant	2015	SN	2	12		y	13	Founder
02.03.19	2019	08:21	WA 2019-03-02	RCNX0101	MJ	MJ2	Neighbour	Warrior	Kalahari	F	Subdominant	2015	UR	2	13	y		13	Founder
02.03.19	2019	08:21	WA 2019-03-02	RCNX0101	MJ	MJ2	Neighbour	Warrior	Gobi	F	Dominant	2015	SN	4	3		y	13	Founder
02.03.19	2019	08:21	WA 2019-03-02	RCNX0101	MJ	MJ2	Neighbour	Warrior	Gobi	F	Dominant	2015	UR	4	4	y		13	Founder
02.03.19	2019	08:21	WA 2019-03-02	RCNX0101	MJ	MJ2	Neighbour	Warrior	Kalahari	F	Subdominant	2015	SN	2	14		y	13	Founder
02.03.19	2019	08:21	WA 2019-03-02	RCNX0101	MJ	MJ2	Neighbour	Warrior	Kalahari	F	Subdominant	2015	UR	2	15	y		13	Founder
02.03.19	2019	08:21	WA 2019-03-02	RCNX0101	MJ	MJ2	Neighbour	Warrior	Gauteng	M	Dominant	2017	SN	4	5		y	13	Founder
02.03.19	2019	08:21	WA 2019-03-02	RCNX0101	MJ	MJ2	Neighbour	Warrior	Gauteng	M	Dominant	2017	UR	4	6	y		13	Founder
02.03.19	2019	08:21	WA 2019-03-02	RCNX0101	MJ	MJ2	Neighbour	Warrior	Gobi	F	Dominant	2015	SN	2	16		n	13	Founder
02.03.19	2019	08:21	WA 2019-03-02	RCNX0101	MJ	MJ2	Neighbour	Warrior	Honduras	M	Subdominant	2017	SN	2	17		n	13	Founder
02.03.19	2019	08:21	WA 2019-03-02	RCNX0101	MJ	MJ2	Neighbour	Warrior	Atacama	F	Subdominant	2015	SN	2	18		n	13	Founder
02.03.19	2019	08:21	WA 2019-03-02	RCNX0101	MJ	MJ2	Neighbour	Warrior	Dingo	M	Subdominant	2015	SN	4	7		n	13	Founder
02.03.19	2019	08:21	WA 2019-03-02	RCNX0101	MJ	MJ2	Neighbour	Warrior	Honduras	M	Subdominant	2017	SN	4	8		n	13	Founder
02.03.19	2019	08:21	WA 2019-03-02	RCNX0101	MJ	MJ2	Neighbour	Warrior	Belgium	M	Subdominant	2016						13	Founder
02.03.19	2019	08:21	WA 2019-03-02	RCNX0101	MJ	MJ2	Neighbour	Warrior	Croatia	M	Subdominant	2016						13	Founder
02.03.19	2019	08:21	WA 2019-03-02	RCNX0101	MJ	MJ2	Neighbour	Warrior	Sahara	F	Subdominant	2015						13	Founder
02.03.19	2019	08:21	WA 2019-03-02	RCNX0102	MJ	MJ2	Neighbour	Warrior	Gauteng	M	Dominant	2017	SN	4	9		y	13	Founder
02.03.19	2019	08:21	WA 2019-03-02	RCNX0102	MJ	MJ2	Neighbour	Warrior	Gauteng	M	Dominant	2017	UR	4	10	y		13	Founder
02.03.19	2019	08:21	WA 2019-03-02	RCNX0102	MJ	MJ2	Neighbour	Warrior	Croatia	M	Subdominant	2016	SN	4	11		n	13	Founder
02.03.19	2019	08:21	WA 2019-03-02	RCNX0102	MJ	MJ2	Neighbour	Warrior	Honduras	M	Subdominant	2017	SN	4	12		n	13	Founder
02.03.19	2019	08:21	WA 2019-03-02	RCNX0102	MJ	MJ2	Neighbour	Warrior	Sahara	F	Subdominant	2015	SN	4	13		n	13	Founder
02.03.19	2019	08:21	WA 2019-03-02	RCNX0102	MJ	MJ2	Neighbour	Warrior	Gobi	F	Dominant	2015	SN	5	1		n	13	Founder
02.03.19	2019	08:21	WA 2019-03-02	RCNX0102	MJ	MJ2	Neighbour	Warrior	Gobi	F	Dominant	2015	SN	5	2		n	13	Founder
02.03.19	2019	08:21	WA 2019-03-02	RCNX0102	MJ	MJ2	Neighbour	Warrior	Belgium	M	Subdominant	2016	SN	5	3		n	13	Founder
02.03.19	2019	08:21	WA 2019-03-02	RCNX0102	MJ	MJ2	Neighbour	Warrior	Namib	F	Subdominant	2015	SN	5	4		n	13	Founder
02.03.19	2019	08:22	WA 2019-03-02	RCNX0102	MJ	MJ2	Neighbour	Warrior	Gauteng	M	Dominant	2017	SN	4	14		y	13	Founder
02.03.19	2019	08:22	WA 2019-03-02	RCNX0102	MJ	MJ2	Neighbour	Warrior	Gauteng	M	Dominant	2017	UR	4	15	y		13	Founder
02.03.19	2019	08:22	WA 2019-03-02	RCNX0102	MJ	MJ2	Neighbour	Warrior	Norway	M	Subdominant	2016						13	Founder
02.03.19	2019	08:22	WA 2019-03-02	RCNX0103	MJ	MJ2	Neighbour	Warrior	Gobi	F	Dominant	2015						13	Founder
02.03.19	2019	08:22	WA 2019-03-02	RCNX0103	MJ	MJ2	Neighbour	Warrior	Dingo	M	Subdominant	2015	SN	4	16		n	13	Founder
02.03.19	2019	08:22	WA 2019-03-02	RCNX0103	MJ	MJ2	Neighbour	Warrior	Norway	M	Subdominant	2016	SN	4	17		n	13	Founder
02.03.19	2019	08:22	WA 2019-03-02	RCNX0103	MJ	MJ2	Neighbour	Warrior	Norway	M	Subdominant	2016	SN	5	5		n	13	Founder
02.03.19	2019	08:22	WA 2019-03-02	RCNX0103	MJ	MJ2	Neighbour	Warrior	Dingo	M	Subdominant	2015	SN	5	6		n	13	Founder
02.03.19	2019	08:23	WA 2019-03-02	RCNX0104	MJ	MJ2	Neighbour	Warrior	Zulu	M	Subdominant	2009	SN	4	18		n	13	Founder
10.03.19	2019	07:42	WA 2019-03-10	RCNX0007_Gobi, Namib, Gauteng (possibly marking)	AN	AN2	Neighbour	Warrior	Gauteng	M	Dominant	2017	SN	8	36		n	13	Founder
10.03.19	2019	07:42	WA 2019-03-10	RCNX0007_Gobi, Namib, Gauteng (possibly marking)	AN	AN2	Neighbour	Warrior	Gobi	F	Dominant	2015	SN	8	37		n	13	Founder
10.03.19	2019	07:42	WA 2019-03-10	RCNX0007_Gobi, Namib, Gauteng (possibly marking)	AN	AN2	Neighbour	Warrior	Namib	F	Subdominant	2015	SN	8	38		n	13	Founder
10.03.19	2019	07:42	WA 2019-03-10	MFDC9863_12 dogs	AN	AN1	Neighbour	Warrior	Gauteng	M	Dominant	2017	SN	8	39		y	13	Founder
10.03.19	2019	07:42	WA 2019-03-10	MFDC9863_12 dogs	AN	AN1	Neighbour	Warrior	Gauteng	M	Dominant	2017	UR	8	40	y		13	Founder
10.03.19	2019	07:42	WA 2019-03-10	MFDC9863_12 dogs	AN	AN1	Neighbour	Warrior	Namib	F	Subdominant	2015	SN	8	41		y	13	Founder
10.03.19	2019	07:42	WA 2019-03-10	MFDC9863_12 dogs	AN	AN1	Neighbour	Warrior	Namib	F	Subdominant	2015	UR	8	42	y		13	Founder
10.03.19	2019	07:42	WA 2019-03-10	MFDC9863_12 dogs	AN	AN1	Neighbour	Warrior	Namib	F	Subdominant	2015	SN	8	43		y	13	Founder
10.03.19	2019	07:42	WA 2019-03-10	MFDC9863_12 dogs	AN	AN1	Neighbour	Warrior	Namib	F	Subdominant	2015	UR	8	44	y		13	Founder
10.03.19	2019	07:42	WA 2019-03-10	MFDC9863_12 dogs	AN	AN1	Neighbour	Warrior	Gauteng	M	Dominant	2017	SN	8	45		y	13	Founder
10.03.19	2019	07:42	WA 2019-03-10	MFDC9863_12 dogs	AN	AN1	Neighbour	Warrior	Gauteng	M	Dominant	2017	UR	8	46	y		13	Founder
10.03.19	2019	07:42	WA 2019-03-10	MFDC9863_12 dogs	AN	AN1	Neighbour	Warrior	Honduras	M	Subdominant	2017	SN	8	47		n	13	Founder
10.03.19	2019	07:42	WA 2019-03-10	MFDC9863_12 dogs	AN	AN1	Neighbour	Warrior	Croatia	M	Subdominant	2016	SN	8	48		n	13	Founder
10.03.19	2019	07:42	WA 2019-03-10	MFDC9863_12 dogs	AN	AN1	Neighbour	Warrior	Atacama	F	Subdominant	2015	SN	8	49		n	13	Founder
10.03.19	2019	07:42	WA 2019-03-10	MFDC9863_12 dogs	AN	AN1	Neighbour	Warrior	Dingo	M	Subdominant	2015						13	Founder
10.03.19	2019	07:42	WA 2019-03-10	MFDC9863_12 dogs	AN	AN1	Neighbour	Warrior	Kalahari	F	Subdominant	2015						13	Founder
10.03.19	2019	07:42	WA 2019-03-10	MFDC9863_12 dogs	AN	AN1	Neighbour	Warrior	Sahara	F	Subdominant	2015						13	Founder
10.03.19	2019	07:42	WA 2019-03-10	MFDC9863_12 dogs	AN	AN1	Neighbour	Warrior	Belgium	M	Subdominant	2016						13	Founder
10.03.19	2019	07:42	WA 2019-03-10	MFDC9863_12 dogs	AN	AN1	Neighbour	Warrior	Karakum	F	Subdominant	2015						13	Founder
10.03.19	2019	07:42	WA 2019-03-10	MFDC9863_12 dogs	AN	AN1	Neighbour	Warrior	Norway	M	Subdominant	2016						13	Founder
10.03.19	2019	07:43	WA 2019-03-10	RCNX0008_Gobi, Namib, Gauteng, Dingo, Sahara, Croatia, Norway, Zulu, Kalahari, Atacama	AN	AN2	Neighbour	Warrior	Belgium	M	Subdominant	2016						13	Founder
10.03.19	2019	07:43	WA 2019-03-10	RCNX0008_Gobi, Namib, Gauteng, Dingo, Sahara, Croatia, Norway, Zulu, Kalahari, Atacama	AN	AN2	Neighbour	Warrior	Gobi	F	Dominant	2015						13	Founder
10.03.19	2019	07:43	WA 2019-03-10	RCNX0008_Gobi, Namib, Gauteng, Dingo, Sahara, Croatia, Norway, Zulu, Kalahari, Atacama	AN	AN2	Neighbour	Warrior	Namib	F	Subdominant	2015						13	Founder
10.03.19	2019	07:43	WA 2019-03-10	RCNX0008_Gobi, Namib, Gauteng, Dingo, Sahara, Croatia, Norway, Zulu, Kalahari, Atacama	AN	AN2	Neighbour	Warrior	Gauteng	M	Dominant	2017						13	Founder
10.03.19	2019	07:43	WA 2019-03-10	RCNX0008_Gobi, Namib, Gauteng, Dingo, Sahara, Croatia, Norway, Zulu, Kalahari, Atacama	AN	AN2	Neighbour	Warrior	Honduras	M	Subdominant	2017	SN	8	50		n	13	Founder
10.03.19	2019	07:43	WA 2019-03-10	RCNX0008_Gobi, Namib, Gauteng, Dingo, Sahara, Croatia, Norway, Zulu, Kalahari, Atacama	AN	AN2	Neighbour	Warrior	Dingo	M	Subdominant	2015						13	Founder
10.03.19	2019	07:43	WA 2019-03-10	RCNX0008_Gobi, Namib, Gauteng, Dingo, Sahara, Croatia, Norway, Zulu, Kalahari, Atacama	AN	AN2	Neighbour	Warrior	Sahara	F	Subdominant	2015						13	Founder
10.03.19	2019	07:43	WA 2019-03-10	RCNX0008_Gobi, Namib, Gauteng, Dingo, Sahara, Croatia, Norway, Zulu, Kalahari, Atacama	AN	AN2	Neighbour	Warrior	Atacama	F	Subdominant	2015						13	Founder
10.03.19	2019	07:43	WA 2019-03-10	RCNX0008_Gobi, Namib, Gauteng, Dingo, Sahara, Croatia, Norway, Zulu, Kalahari, Atacama	AN	AN2	Neighbour	Warrior	Croatia	M	Subdominant	2016	SN	8	51		n	13	Founder
10.03.19	2019	07:43	WA 2019-03-10	RCNX0008_Gobi, Namib, Gauteng, Dingo, Sahara, Croatia, Norway, Zulu, Kalahari, Atacama	AN	AN2	Neighbour	Warrior	Kalahari	F	Subdominant	2015	SN	8	52		n	13	Founder
10.03.19	2019	07:43	WA 2019-03-10	RCNX0008_Gobi, Namib, Gauteng, Dingo, Sahara, Croatia, Norway, Zulu, Kalahari, Atacama	AN	AN2	Neighbour	Warrior	Norway	M	Subdominant	2016	SN	8	53		n	13	Founder
10.03.19	2019	07:43	WA 2019-03-10	RCNX0008_Gobi, Namib, Gauteng, Dingo, Sahara, Croatia, Norway, Zulu, Kalahari, Atacama	AN	AN2	Neighbour	Warrior	Zulu	M	Subdominant	2009	SN	8	54		n	13	Founder
10.03.19	2019	07:43	WA 2019-03-10	RCNX0008_Gobi, Namib, Gauteng, Dingo, Sahara, Croatia, Norway, Zulu, Kalahari, Atacama	AN	AN1	Neighbour	Warrior	Kalahari	F	Subdominant	2015	SN	8	55		y	13	Founder
10.03.19	2019	07:43	WA 2019-03-10	RCNX0008_Gobi, Namib, Gauteng, Dingo, Sahara, Croatia, Norway, Zulu, Kalahari, Atacama	AN	AN1	Neighbour	Warrior	Kalahari	F	Subdominant	2015	UR	8	56	y		13	Founder
10.03.19	2019	07:43	WA 2019-03-10	RCNX0008_Gobi, Namib, Gauteng, Dingo, Sahara, Croatia, Norway, Zulu, Kalahari, Atacama	AN	AN1	Neighbour	Warrior	Karakum	F	Subdominant	2015	SN	8	57		y	13	Founder
10.03.19	2019	07:43	WA 2019-03-10	RCNX0008_Gobi, Namib, Gauteng, Dingo, Sahara, Croatia, Norway, Zulu, Kalahari, Atacama	AN	AN1	Neighbour	Warrior	Karakum	F	Subdominant	2015	UR	8	58	y		13	Founder
10.03.19	2019	07:43	WA 2019-03-10	RCNX0008_Gobi, Namib, Gauteng, Dingo, Sahara, Croatia, Norway, Zulu, Kalahari, Atacama	AN	AN1	Neighbour	Warrior	Karakum	F	Subdominant	2015	SN	8	59		y	13	Founder
10.03.19	2019	07:43	WA 2019-03-10	RCNX0008_Gobi, Namib, Gauteng, Dingo, Sahara, Croatia, Norway, Zulu, Kalahari, Atacama	AN	AN1	Neighbour	Warrior	Karakum	F	Subdominant	2015	UR	8	60	y		13	Founder
15.03.19	2019	08:19	WA 2019-03-15	RCNX0008_Gauteng and Gobi (over-marking), Namib, Honduras	MJ	MJ2	Neighbour	Warrior	Gauteng	M	Dominant	2017	SN	4	19		y	13	Founder
15.03.19	2019	08:19	WA 2019-03-15	RCNX0008_Gauteng and Gobi (over-marking), Namib, Honduras	MJ	MJ2	Neighbour	Warrior	Gauteng	M	Dominant	2017	UR	4	20	y		13	Founder
15.03.19	2019	08:19	WA 2019-03-15	RCNX0008_Gauteng and Gobi (over-marking), Namib, Honduras	MJ	MJ2	Neighbour	Warrior	Gobi	F	Dominant	2015	SN	4	21		y	13	Founder
15.03.19	2019	08:19	WA 2019-03-15	RCNX0008_Gauteng and Gobi (over-marking), Namib, Honduras	MJ	MJ2	Neighbour	Warrior	Gobi	F	Dominant	2015	UR	4	22	y		13	Founder
15.03.19	2019	08:19	WA 2019-03-15	RCNX0008_Gauteng and Gobi (over-marking), Namib, Honduras	MJ	MJ2	Neighbour	Warrior	Gobi	F	Dominant	2015	SN	4	23		y	13	Founder
15.03.19	2019	08:19	WA 2019-03-15	RCNX0008_Gauteng and Gobi (over-marking), Namib, Honduras	MJ	MJ2	Neighbour	Warrior	Gobi	F	Dominant	2015	UR	4	24	y		13	Founder
15.03.19	2019	08:19	WA 2019-03-15	RCNX0008_Gauteng and Gobi (over-marking), Namib, Honduras	MJ	MJ2	Neighbour	Warrior	Gauteng	M	Dominant	2017	SN	4	25		y	13	Founder
15.03.19	2019	08:19	WA 2019-03-15	RCNX0008_Gauteng and Gobi (over-marking), Namib, Honduras	MJ	MJ2	Neighbour	Warrior	Gauteng	M	Dominant	2017	UR	4	26	y		13	Founder
15.03.19	2019	08:19	WA 2019-03-15	RCNX0008_Gauteng and Gobi (over-marking), Namib, Honduras	MJ	MJ2	Neighbour	Warrior	Gobi	F	Dominant	2015	SN	4	27		y	13	Founder
15.03.19	2019	08:19	WA 2019-03-15	RCNX0008_Gauteng and Gobi (over-marking), Namib, Honduras	MJ	MJ2	Neighbour	Warrior	Gobi	F	Dominant	2015	UR	4	28	y		13	Founder
15.03.19	2019	08:19	WA 2019-03-15	RCNX0008_Gauteng and Gobi (over-marking), Namib, Honduras	MJ	MJ2	Neighbour	Warrior	Namib	F	Subdominant	2015	SN	4	29		n	13	Founder
15.03.19	2019	08:19	WA 2019-03-15	RCNX0008_Gauteng and Gobi (over-marking), Namib, Honduras	MJ	MJ2	Neighbour	Warrior	Honduras	M	Subdominant	2017	SN	4	30		n	13	Founder
15.03.19	2019	08:19	WA 2019-03-15	RCNX0008_Gauteng and Gobi (over-marking), Namib, Honduras	MJ	MJ2	Neighbour	Warrior	Gauteng	M	Dominant	2017	SN	4	31		y	13	Founder
15.03.19	2019	08:19	WA 2019-03-15	RCNX0008_Gauteng and Gobi (over-marking), Namib, Honduras	MJ	MJ2	Neighbour	Warrior	Gauteng	M	Dominant	2017	UR	4	32	y		13	Founder
15.03.19	2019	08:19	WA 2019-03-15	RCNX0008_Gauteng and Gobi (over-marking), Namib, Honduras	MJ	MJ2	Neighbour	Warrior	Gauteng	M	Dominant	2017	SN	4	33		n	13	Founder
15.03.19	2019	08:19	WA 2019-03-15	RCNX0008_Gauteng and Gobi (over-marking), Namib, Honduras	MJ	MJ2	Neighbour	Warrior	Gobi	F	Dominant	2015	SN	2	19		y	13	Founder
15.03.19	2019	08:19	WA 2019-03-15	RCNX0008_Gauteng and Gobi (over-marking), Namib, Honduras	MJ	MJ2	Neighbour	Warrior	Gobi	F	Dominant	2015	UR	2	20	y		13	Founder
15.03.19	2019	08:19	WA 2019-03-15	RCNX0009_Gauteng, Gobi, Namib, Honduras, Karakum, Sahara, Atacama, Dingo	MJ	MJ2	Neighbour	Warrior	Gobi	F	Dominant	2015	SN	2	21		n	13	Founder
15.03.19	2019	08:19	WA 2019-03-15	RCNX0009_Gauteng, Gobi, Namib, Honduras, Karakum, Sahara, Atacama, Dingo	MJ	MJ2	Neighbour	Warrior	Gauteng	M	Dominant	2017	SN	2	22		n	13	Founder
15.03.19	2019	08:19	WA 2019-03-15	RCNX0009_Gauteng, Gobi, Namib, Honduras, Karakum, Sahara, Atacama, Dingo	MJ	MJ2	Neighbour	Warrior	Karakum	F	Subdominant	2015	SN	4	34		n	13	Founder
15.03.19	2019	08:19	WA 2019-03-15	RCNX0009_Gauteng, Gobi, Namib, Honduras, Karakum, Sahara, Atacama, Dingo	MJ	MJ2	Neighbour	Warrior	Sahara	F	Subdominant	2015	SN	4	35		n	13	Founder
15.03.19	2019	08:19	WA 2019-03-15	RCNX0009_Gauteng, Gobi, Namib, Honduras, Karakum, Sahara, Atacama, Dingo	MJ	MJ2	Neighbour	Warrior	Gauteng	M	Dominant	2017	SN	2	23		y	13	Founder
15.03.19	2019	08:19	WA 2019-03-15	RCNX0009_Gauteng, Gobi, Namib, Honduras, Karakum, Sahara, Atacama, Dingo	MJ	MJ2	Neighbour	Warrior	Gauteng	M	Dominant	2017	UR	2	24	y		13	Founder
15.03.19	2019	08:20	WA 2019-03-15	RCNX0009_Gauteng, Gobi, Namib, Honduras, Karakum, Sahara, Atacama, Dingo	MJ	MJ2	Neighbour	Warrior	Gauteng	M	Dominant	2017	SN	4	36		y	13	Founder
15.03.19	2019	08:20	WA 2019-03-15	RCNX0009_Gauteng, Gobi, Namib, Honduras, Karakum, Sahara, Atacama, Dingo	MJ	MJ2	Neighbour	Warrior	Gauteng	M	Dominant	2017	UR	4	37	y		13	Founder
15.03.19	2019	08:20	WA 2019-03-15	RCNX0009_Gauteng, Gobi, Namib, Honduras, Karakum, Sahara, Atacama, Dingo	MJ	MJ2	Neighbour	Warrior	Gobi	F	Dominant	2015	SN	2	25		y	13	Founder
15.03.19	2019	08:20	WA 2019-03-15	RCNX0009_Gauteng, Gobi, Namib, Honduras, Karakum, Sahara, Atacama, Dingo	MJ	MJ2	Neighbour	Warrior	Gobi	F	Dominant	2015	UR	2	26	y		13	Founder
15.03.19	2019	08:20	WA 2019-03-15	RCNX0009_Gauteng, Gobi, Namib, Honduras, Karakum, Sahara, Atacama, Dingo	MJ	MJ2	Neighbour	Warrior	Sahara	F	Subdominant	2015	SN	2	27		n	13	Founder
15.03.19	2019	08:20	WA 2019-03-15	RCNX0009_Gauteng, Gobi, Namib, Honduras, Karakum, Sahara, Atacama, Dingo	MJ	MJ2	Neighbour	Warrior	Dingo	M	Subdominant	2015						13	Founder
15.03.19	2019	08:20	WA 2019-03-15	RCNX0013_Honduras, Namib (marking), Sahara, Gauteng (marking), Gobi (marking), Karakum	MJ	MJ1	Neighbour	Warrior	Gobi	F	Dominant	2015	F	6	1	unk		13	Founder
15.03.19	2019	08:20	WA 2019-03-15	RCNX0013_Honduras, Namib (marking), Sahara, Gauteng (marking), Gobi (marking), Karakum	MJ	MJ1	Neighbour	Warrior	Gauteng	M	Dominant	2017	F	4	38	unk		13	Founder
15.03.19	2019	08:20	WA 2019-03-15	RCNX0013_Honduras, Namib (marking), Sahara, Gauteng (marking), Gobi (marking), Karakum	MJ	MJ1	Neighbour	Warrior	Namib	F	Subdominant	2015	UR	4	39	unk		13	Founder
15.03.19	2019	08:20	WA 2019-03-15	RCNX0013_Honduras, Namib (marking), Sahara, Gauteng (marking), Gobi (marking), Karakum	MJ	MJ1	Neighbour	Warrior	Namib	F	Subdominant	2015	SN	4	40		y	13	Founder
15.03.19	2019	08:20	WA 2019-03-15	RCNX0013_Honduras, Namib (marking), Sahara, Gauteng (marking), Gobi (marking), Karakum	MJ	MJ1	Neighbour	Warrior	Namib	F	Subdominant	2015	UR	4	41	y		13	Founder
15.03.19	2019	08:20	WA 2019-03-15	RCNX0013_Honduras, Namib (marking), Sahara, Gauteng (marking), Gobi (marking), Karakum	MJ	MJ1	Neighbour	Warrior	Namib	F	Subdominant	2015	SN	4	42		y	13	Founder
15.03.19	2019	08:20	WA 2019-03-15	RCNX0013_Honduras, Namib (marking), Sahara, Gauteng (marking), Gobi (marking), Karakum	MJ	MJ1	Neighbour	Warrior	Namib	F	Subdominant	2015	UR	4	43	y		13	Founder
15.03.19	2019	08:20	WA 2019-03-15	RCNX0010_Gauteng and Gobi (over-marking), Namib, Honduras, Karakum, Sahara, Atacama, Dingo	MJ	MJ2	Neighbour	Warrior	Namib	F	Subdominant	2015	SN	4	44		y	13	Founder
15.03.19	2019	08:20	WA 2019-03-15	RCNX0010_Gauteng and Gobi (over-marking), Namib, Honduras, Karakum, Sahara, Atacama, Dingo	MJ	MJ2	Neighbour	Warrior	Namib	F	Subdominant	2015	UR	4	45	y		13	Founder
15.03.19	2019	08:20	WA 2019-03-15	RCNX0010_Gauteng and Gobi (over-marking), Namib, Honduras, Karakum, Sahara, Atacama, Dingo	MJ	MJ2	Neighbour	Warrior	Gobi	F	Dominant	2015	SN	4	46		y	13	Founder
15.03.19	2019	08:20	WA 2019-03-15	RCNX0010_Gauteng and Gobi (over-marking), Namib, Honduras, Karakum, Sahara, Atacama, Dingo	MJ	MJ2	Neighbour	Warrior	Gobi	F	Dominant	2015	UR	4	47	y		13	Founder
15.03.19	2019	08:20	WA 2019-03-15	RCNX0010_Gauteng and Gobi (over-marking), Namib, Honduras, Karakum, Sahara, Atacama, Dingo	MJ	MJ2	Neighbour	Warrior	Gobi	F	Dominant	2015	SN	4	48		y	13	Founder
15.03.19	2019	08:20	WA 2019-03-15	RCNX0010_Gauteng and Gobi (over-marking), Namib, Honduras, Karakum, Sahara, Atacama, Dingo	MJ	MJ2	Neighbour	Warrior	Gobi	F	Dominant	2015	UR	4	49	y		13	Founder
15.03.19	2019	08:20	WA 2019-03-15	RCNX0010_Gauteng and Gobi (over-marking), Namib, Honduras, Karakum, Sahara, Atacama, Dingo	MJ	MJ2	Neighbour	Warrior	Gobi	F	Dominant	2015	SN	4	50		y	13	Founder
15.03.19	2019	08:20	WA 2019-03-15	RCNX0010_Gauteng and Gobi (over-marking), Namib, Honduras, Karakum, Sahara, Atacama, Dingo	MJ	MJ2	Neighbour	Warrior	Gobi	F	Dominant	2015	UR	4	51	y		13	Founder
15.03.19	2019	08:20	WA 2019-03-15	RCNX0010_Gauteng and Gobi (over-marking), Namib, Honduras, Karakum, Sahara, Atacama, Dingo	MJ	MJ2	Neighbour	Warrior	Gobi	F	Dominant	2015	SN	4	52		y	13	Founder
15.03.19	2019	08:20	WA 2019-03-15	RCNX0010_Gauteng and Gobi (over-marking), Namib, Honduras, Karakum, Sahara, Atacama, Dingo	MJ	MJ2	Neighbour	Warrior	Gobi	F	Dominant	2015	UR	4	53	y		13	Founder
15.03.19	2019	08:20	WA 2019-03-15	RCNX0010_Gauteng and Gobi (over-marking), Namib, Honduras, Karakum, Sahara, Atacama, Dingo	MJ	MJ2	Neighbour	Warrior	Gobi	F	Dominant	2015	SN	4	54		y	13	Founder
15.03.19	2019	08:20	WA 2019-03-15	RCNX0010_Gauteng and Gobi (over-marking), Namib, Honduras, Karakum, Sahara, Atacama, Dingo	MJ	MJ2	Neighbour	Warrior	Gobi	F	Dominant	2015	UR	4	55	y		13	Founder
15.03.19	2019	08:21	WA 2019-03-15	RCNX0010_Gauteng and Gobi (over-marking), Namib, Honduras, Karakum, Sahara, Atacama, Dingo	MJ	MJ2	Neighbour	Warrior	Gauteng	M	Dominant	2017	SN	4	56		y	13	Founder
15.03.19	2019	08:21	WA 2019-03-15	RCNX0010_Gauteng and Gobi (over-marking), Namib, Honduras, Karakum, Sahara, Atacama, Dingo	MJ	MJ2	Neighbour	Warrior	Gauteng	M	Dominant	2017	UR	4	57	y		13	Founder
15.03.19	2019	08:21	WA 2019-03-15	RCNX0010_Gauteng and Gobi (over-marking), Namib, Honduras, Karakum, Sahara, Atacama, Dingo	MJ	MJ2	Neighbour	Warrior	Gobi	F	Dominant	2015	SN	4	58		y	13	Founder
15.03.19	2019	08:21	WA 2019-03-15	RCNX0010_Gauteng and Gobi (over-marking), Namib, Honduras, Karakum, Sahara, Atacama, Dingo	MJ	MJ2	Neighbour	Warrior	Gobi	F	Dominant	2015	UR	4	59	y		13	Founder
15.03.19	2019	08:21	WA 2019-03-15	RCNX0010_Gauteng and Gobi (over-marking), Namib, Honduras, Karakum, Sahara, Atacama, Dingo	MJ	MJ2	Neighbour	Warrior	Atacama	F	Subdominant	2015	SN	4	60		n	13	Founder
15.03.19	2019	08:21	WA 2019-03-15	RCNX0010_Gauteng and Gobi (over-marking), Namib, Honduras, Karakum, Sahara, Atacama, Dingo	MJ	MJ2	Neighbour	Warrior	Honduras	M	Subdominant	2017	SN	4	61		n	13	Founder
15.03.19	2019	08:21	WA 2019-03-15	RCNX0010_Gauteng and Gobi (over-marking), Namib, Honduras, Karakum, Sahara, Atacama, Dingo	MJ	MJ2	Neighbour	Warrior	Dingo	M	Subdominant	2015	SN	4	62		n	13	Founder
15.03.19	2019	08:21	WA 2019-03-15	RCNX0010_Gauteng and Gobi (over-marking), Namib, Honduras, Karakum, Sahara, Atacama, Dingo	MJ	MJ2	Neighbour	Warrior	Sahara	F	Subdominant	2015						13	Founder
15.03.19	2019	08:21	WA 2019-03-15	RCNX0010_Gauteng and Gobi (over-marking), Namib, Honduras, Karakum, Sahara, Atacama, Dingo	MJ	MJ2	Neighbour	Warrior	Karakum	F	Subdominant	2015						13	Founder
15.03.19	2019	08:21	WA 2019-03-15	RCNX0014_Karakum, Honduras (marking), Dingo, Gobi	MJ	MJ1	Neighbour	Warrior	Honduras	M	Subdominant	2017	SN	2	28		n	13	Founder
15.03.19	2019	08:21	WA 2019-03-15	RCNX0014_Karakum, Honduras (marking), Dingo, Gobi	MJ	MJ1	Neighbour	Warrior	Karakum	F	Subdominant	2015	SN	2	29		y	13	Founder
15.03.19	2019	08:21	WA 2019-03-15	RCNX0014_Karakum, Honduras (marking), Dingo, Gobi	MJ	MJ1	Neighbour	Warrior	Honduras	M	Subdominant	2017	SN	6	2		y	13	Founder
15.03.19	2019	08:21	WA 2019-03-15	RCNX0014_Karakum, Honduras (marking), Dingo, Gobi	MJ	MJ1	Neighbour	Warrior	Honduras	M	Subdominant	2017	UR	6	3	y		13	Founder
15.03.19	2019	08:21	WA 2019-03-15	RCNX0014_Karakum, Honduras (marking), Dingo, Gobi	MJ	MJ1	Neighbour	Warrior	Karakum	F	Subdominant	2015	F	2	30	y		13	Founder
15.03.19	2019	08:21	WA 2019-03-15	RCNX0014_Karakum, Honduras (marking), Dingo, Gobi	MJ	MJ1	Neighbour	Warrior	Honduras	M	Subdominant	2017	SN	6	4		y	13	Founder
15.03.19	2019	08:21	WA 2019-03-15	RCNX0014_Karakum, Honduras (marking), Dingo, Gobi	MJ	MJ1	Neighbour	Warrior	Honduras	M	Subdominant	2017	UR	6	5	y		13	Founder
15.03.19	2019	08:21	WA 2019-03-15	RCNX0011_Karakum (marking), Gauteng (marking), Honduras (marking)	MJ	MJ2	Neighbour	Warrior	Dingo	M	Subdominant	2015						13	Founder
15.03.19	2019	08:21	WA 2019-03-15	RCNX0011_Karakum (marking), Gauteng (marking), Honduras (marking)	MJ	MJ2	Neighbour	Warrior	Gauteng	M	Dominant	2017	SN	4	63		y	13	Founder
15.03.19	2019	08:21	WA 2019-03-15	RCNX0011_Karakum (marking), Gauteng (marking), Honduras (marking)	MJ	MJ2	Neighbour	Warrior	Gauteng	M	Dominant	2017	UR	4	64	y		13	Founder
15.03.19	2019	08:21	WA 2019-03-15	RCNX0011_Karakum (marking), Gauteng (marking), Honduras (marking)	MJ	MJ2	Neighbour	Warrior	Honduras	M	Subdominant	2017	SN	6	6		y	13	Founder
15.03.19	2019	08:21	WA 2019-03-15	RCNX0011_Karakum (marking), Gauteng (marking), Honduras (marking)	MJ	MJ2	Neighbour	Warrior	Honduras	M	Subdominant	2017	F	6	7	y		13	Founder
16.03.19	2019	17:58	WA 2019-03-16	MFDC9910_Kalahari (marking)	AN	AN1	Neighbour	Warrior	Kalahari	F	Subdominant	2015	UR	19	1	unk		13	Founder
16.03.19	2019	18:29	WA 2019-03-16	MFDC9911_7 WA dogs (sniffing where Kalahari marked)	AN	AN1	Neighbour	Warrior	Atacama	F	Subdominant	2015	SN	19	2		n	13	Founder
16.03.19	2019	18:29	WA 2019-03-16	MFDC9911_7 WA dogs (sniffing where Kalahari marked)	AN	AN1	Neighbour	Warrior	Gobi	F	Dominant	2015	SN	19	3		n	13	Founder
16.03.19	2019	18:29	WA 2019-03-16	MFDC9911_7 WA dogs (sniffing where Kalahari marked)	AN	AN1	Neighbour	Warrior	Sahara	F	Subdominant	2015	SN	19	4		n	13	Founder
16.03.19	2019	18:29	WA 2019-03-16	MFDC9911_7 WA dogs (sniffing where Kalahari marked)	AN	AN1	Neighbour	Warrior	Gauteng	M	Dominant	2017	SN	19	5		n	13	Founder
16.03.19	2019	18:29	WA 2019-03-16	MFDC9911_7 WA dogs (sniffing where Kalahari marked)	AN	AN1	Neighbour	Warrior	Namib	F	Subdominant	2015	SN	19	6		n	13	Founder
16.03.19	2019	18:29	WA 2019-03-16	MFDC9911_7 WA dogs (sniffing where Kalahari marked)	AN	AN1	Neighbour	Warrior	Norway	M	Subdominant	2016	SN	19	7		n	13	Founder
16.03.19	2019	18:29	WA 2019-03-16	MFDC9911_7 WA dogs (sniffing where Kalahari marked)	AN	AN1	Neighbour	Warrior	Honduras	M	Subdominant	2017	SN	19	8		n	13	Founder
16.03.19	2019	18:30	WA 2019-03-16	MFDC9912_9 WA dogs	AN	AN1	Neighbour	Warrior	Gauteng	M	Dominant	2017	SN	8	61		n	13	Founder
16.03.19	2019	18:30	WA 2019-03-16	MFDC9912_9 WA dogs	AN	AN1	Neighbour	Warrior	Gobi	F	Dominant	2015	SN	19	9		n	13	Founder
16.03.19	2019	18:30	WA 2019-03-16	MFDC9912_9 WA dogs	AN	AN1	Neighbour	Warrior	Sahara	F	Subdominant	2015	SN	19	10		n	13	Founder
16.03.19	2019	18:30	WA 2019-03-16	MFDC9912_9 WA dogs	AN	AN1	Neighbour	Warrior	Karakum	F	Subdominant	2015	SN	19	11		n	13	Founder
16.03.19	2019	18:30	WA 2019-03-16	MFDC9912_9 WA dogs	AN	AN1	Neighbour	Warrior	Dingo	M	Subdominant	2015	SN	19	12		n	13	Founder
16.03.19	2019	18:30	WA 2019-03-16	MFDC9912_9 WA dogs	AN	AN1	Neighbour	Warrior	Croatia	M	Subdominant	2016	SN	19	13		n	13	Founder
16.03.19	2019	18:30	WA 2019-03-16	MFDC9912_9 WA dogs	AN	AN1	Neighbour	Warrior	Norway	M	Subdominant	2016	SN	19	14		n	13	Founder
16.03.19	2019	18:31	WA 2019-03-16	MFDC9913_3 WA dogs	AN	AN1	Neighbour	Warrior	Namib	F	Subdominant	2015	SN	19	15		n	13	Founder
16.03.19	2019	18:31	WA 2019-03-16	MFDC9913_3 WA dogs	AN	AN1	Neighbour	Warrior	Sahara	F	Subdominant	2015	SN	19	16		n	13	Founder
16.03.19	2019	18:31	WA 2019-03-16	MFDC9913_3 WA dogs	AN	AN1	Neighbour	Warrior	Gobi	F	Dominant	2015	SN	19	17		n	13	Founder
16.03.19	2019	18:32	WA 2019-03-16	MFDC9914_1 WA dog	AN	AN1	Neighbour	Warrior	Unknown	U	Unk	Unk						13	Unknown
16.03.19	2019	18:34	WA 2019-03-16	MFDC9915_7 WA dogs	AN	AN1	Neighbour	Warrior	Gobi	F	Dominant	2015	SN	8	62		y	13	Founder
16.03.19	2019	18:34	WA 2019-03-16	MFDC9915_7 WA dogs	AN	AN1	Neighbour	Warrior	Gobi	F	Dominant	2015	UR	8	63	y		13	Founder
16.03.19	2019	18:34	WA 2019-03-16	MFDC9915_7 WA dogs	AN	AN1	Neighbour	Warrior	Gauteng	M	Dominant	2017	SN	8	64		y	13	Founder
16.03.19	2019	18:34	WA 2019-03-16	MFDC9915_7 WA dogs	AN	AN1	Neighbour	Warrior	Gauteng	M	Dominant	2017	UR	8	65	y		13	Founder
16.03.19	2019	18:34	WA 2019-03-16	MFDC9915_7 WA dogs	AN	AN1	Neighbour	Warrior	Gauteng	M	Dominant	2017	SN	8	66		y	13	Founder
16.03.19	2019	18:34	WA 2019-03-16	MFDC9915_7 WA dogs	AN	AN1	Neighbour	Warrior	Gauteng	M	Dominant	2017	UR	8	67	y		13	Founder
16.03.19	2019	18:34	WA 2019-03-16	MFDC9915_7 WA dogs	AN	AN1	Neighbour	Warrior	Honduras	M	Subdominant	2017						13	Founder
16.03.19	2019	18:34	WA 2019-03-16	MFDC9915_7 WA dogs	AN	AN1	Neighbour	Warrior	Karakum	F	Subdominant	2015	SN	19	18		n	13	Founder
16.03.19	2019	18:35	WA 2019-03-16	MFDC9916_2 WA dogs	AN	AN1	Neighbour	Warrior	Croatia	M	Subdominant	2016	SN	8	68		n	13	Founder
16.03.19	2019	18:35	WA 2019-03-16	MFDC9916_2 WA dogs	AN	AN1	Neighbour	Warrior	Dingo	M	Subdominant	2015						13	Founder
16.03.19	2019	18:36	WA 2019-03-16	MFDC9917_1 WA dog	AN	AN1	Neighbour	Warrior	Unknown	U	Unk	Unk						13	Unknown
16.03.19	2019	19:35	WA 2019-03-16	MFDC9919_6 WA dogs	AN	AN1	Neighbour	Warrior	Unknown	U	Unk	Unk						13	Unknown
16.03.19	2019	19:35	WA 2019-03-16	MFDC9919_6 WA dogs	AN	AN1	Neighbour	Warrior	Unknown	U	Unk	Unk						13	Unknown
16.03.19	2019	19:35	WA 2019-03-16	MFDC9919_6 WA dogs	AN	AN1	Neighbour	Warrior	Unknown	U	Unk	Unk						13	Unknown
16.03.19	2019	19:35	WA 2019-03-16	MFDC9919_6 WA dogs	AN	AN1	Neighbour	Warrior	Unknown	U	Unk	Unk						13	Unknown
16.03.19	2019	19:35	WA 2019-03-16	MFDC9919_6 WA dogs	AN	AN1	Neighbour	Warrior	Unknown	U	Unk	Unk						13	Unknown
20.03.19	2019	07:07	AP 2019-03-20	MFDC2910_AP dogs	BDF	BDF2	Neighbour	Apoka	Seronera	F	Dominant	2012						11	Founder
20.03.19	2019	07:07	AP 2019-03-20	MFDC2910_AP dogs	BDF	BDF2	Neighbour	Apoka	Darius	M	Dominant	2009						11	Founder
20.03.19	2019	07:07	AP 2019-03-20	MFDC2910_AP dogs	BDF	BDF2	Neighbour	Apoka	Redding	F	Subdominant	2017						11	Offspring
20.03.19	2019	07:07	AP 2019-03-20	MFDC2910_AP dogs	BDF	BDF2	Neighbour	Apoka	Escondida	F	Subdominant	2017	SN	1	17		n	11	Offspring
20.03.19	2019	07:07	AP 2019-03-20	MFDC2910_AP dogs	BDF	BDF2	Neighbour	Apoka	Venus	F	Subdominant	2018	SN	1	18		n	11	Offspring
20.03.19	2019	07:07	AP 2019-03-20	MFDC2910_AP dogs	BDF	BDF2	Neighbour	Apoka	Uranus	M	Subdominant	2018	SN	1	19		n	11	Offspring
20.03.19	2019	07:07	AP 2019-03-20	MFDC2910_AP dogs	BDF	BDF2	Neighbour	Apoka	Earth	F	Subdominant	2018	SN	1	20		n	11	Offspring
20.03.19	2019	07:07	AP 2019-03-20	MFDC2910_AP dogs	BDF	BDF2	Neighbour	Apoka	Mercury	M	Subdominant	2018	SN	1	21		n	11	Offspring
20.03.19	2019	07:07	AP 2019-03-20	MFDC2910_AP dogs	BDF	BDF2	Neighbour	Apoka	Saturn	M	Subdominant	2018	SN	1	22		n	11	Offspring
20.03.19	2019	07:07	AP 2019-03-20	MFDC2910_AP dogs	BDF	BDF2	Neighbour	Apoka	Neptune	M	Subdominant	2018	SN	1	23		n	11	Offspring
20.03.19	2019	07:07	AP 2019-03-20	MFDC2910_AP dogs	BDF	BDF2	Neighbour	Apoka	Jupiter	M	Subdominant	2018	SN	1	24		n	11	Offspring
20.03.19	2019	07:07	AP 2019-03-20	MFDC2910_AP dogs	BDF	BDF2	Neighbour	Apoka	Mars	M	Subdominant	2018	SN	1	25		n	11	Offspring
20.03.19	2019	07:07	AP 2019-03-20	MFDC2910_AP dogs	BDF	BDF2	Neighbour	Apoka	Hollister	M	Subdominant	2017	SN	1	26		n	11	Offspring
20.03.19	2019	07:07	AP 2019-03-20	MFDC2910_AP dogs	BDF	BDF2	Neighbour	Apoka	Cruz	M	Subdominant	2017	SN	1	27		n	11	Offspring
20.03.19	2019	07:07	AP 2019-03-20	MFDC2910_AP dogs	BDF	BDF2	Neighbour	Apoka	Bishop	M	Subdominant	2017						11	Offspring
20.03.19	2019	07:07	AP 2019-03-20	MFDC2910_AP dogs	BDF	BDF2	Neighbour	Apoka	Encinitas	F	Subdominant	2017	SN	1	28		n	11	Offspring
20.03.19	2019	07:08	AP 2019-03-20	MFDC2911_AP dogs	BDF	BDF2	Neighbour	Apoka	Francisco	M	Subdominant	2017	SN	1	29		n	11	Offspring
20.03.19	2019	07:08	AP 2019-03-20	MFDC2911_AP dogs	BDF	BDF2	Neighbour	Apoka	Laguna	F	Subdominant	2017	SN	1	30		n	11	Offspring
21.03.19	2019	04:02	AP 2019-03-21	MFDC9970_Wild dogs marking	AN	AN1	Neighbour	Apoka	Seronera	F	Dominant	2012	SN	8	69		y	11	Founder
21.03.19	2019	04:02	AP 2019-03-21	MFDC9970_Wild dogs marking	AN	AN1	Neighbour	Apoka	Seronera	F	Dominant	2012	UR	8	70	y		11	Founder
21.03.19	2019	04:02	AP 2019-03-21	MFDC9970_Wild dogs marking	AN	AN1	Neighbour	Apoka	Darius	M	Dominant	2009	SN	8	71		n	11	Founder
21.03.19	2019	04:02	AP 2019-03-21	MFDC9970_Wild dogs marking	AN	AN1	Neighbour	Apoka	Redding	F	Subdominant	2017	SN	8	72		n	11	Offspring
21.03.19	2019	04:02	AP 2019-03-21	MFDC9970_Wild dogs marking	AN	AN1	Neighbour	Apoka	Escondida	F	Subdominant	2017	SN	7	6		n	11	Offspring
21.03.19	2019	04:02	AP 2019-03-21	MFDC9970_Wild dogs marking	AN	AN1	Neighbour	Apoka	Seronera	F	Dominant	2012	SN	12	16		y	11	Founder
21.03.19	2019	04:02	AP 2019-03-21	MFDC9970_Wild dogs marking	AN	AN1	Neighbour	Apoka	Seronera	F	Dominant	2012	UR	12	17	y		11	Founder
21.03.19	2019	04:02	AP 2019-03-21	MFDC9970_Wild dogs marking	AN	AN1	Neighbour	Apoka	Darius	M	Dominant	2009	SN	12	18		y	11	Founder
21.03.19	2019	04:02	AP 2019-03-21	MFDC9970_Wild dogs marking	AN	AN1	Neighbour	Apoka	Darius	M	Dominant	2009	UR	12	19	y		11	Founder
21.03.19	2019	04:02	AP 2019-03-21	MFDC9970_Wild dogs marking	AN	AN1	Neighbour	Apoka	Darius	M	Dominant	2009	SN	12	20		y	11	Founder
21.03.19	2019	04:02	AP 2019-03-21	MFDC9970_Wild dogs marking	AN	AN1	Neighbour	Apoka	Darius	M	Dominant	2009	UR	12	21	y		11	Founder
21.03.19	2019	04:02	AP 2019-03-21	MFDC9970_Wild dogs marking	AN	AN1	Neighbour	Apoka	Darius	M	Dominant	2009	SN	12	22		y	11	Founder
21.03.19	2019	04:02	AP 2019-03-21	RCNX0009_AP dogs sniffing	AN	AN1	Neighbour	Apoka	Darius	M	Dominant	2009	UR	12	23	y		11	Founder
21.03.19	2019	04:02	AP 2019-03-21	RCNX0009_AP dogs sniffing	AN	AN1	Neighbour	Apoka	Darius	M	Dominant	2009	RR	12	24	unk		11	Founder
21.03.19	2019	04:03	AP 2019-03-21	MFDC9971_Wild dogs rub and roll	AN	AN1	Neighbour	Apoka	Escondida	F	Subdominant	2017	SN	8	73		n	11	Offspring
21.03.19	2019	04:03	AP 2019-03-21	MFDC9971_Wild dogs rub and roll	AN	AN1	Neighbour	Apoka	Redding	F	Subdominant	2017	SN	12	25		n	11	Offspring
21.03.19	2019	04:03	AP 2019-03-21	MFDC9971_Wild dogs rub and roll	AN	AN1	Neighbour	Apoka	Escondida	F	Subdominant	2017	SN	12	26		n	11	Offspring
21.03.19	2019	04:03	AP 2019-03-21	MFDC9971_Wild dogs rub and roll	AN	AN1	Neighbour	Apoka	Laguna	F	Subdominant	2017	SN	15	42		n	11	Offspring
21.03.19	2019	04:03	AP 2019-03-21	MFDC9971_Wild dogs rub and roll	AN	AN1	Neighbour	Apoka	Seronera	F	Dominant	2012	SN	11	22		n	11	Founder
21.03.19	2019	04:03	AP 2019-03-21	MFDC9971_Wild dogs rub and roll	AN	AN1	Neighbour	Apoka	Laguna	F	Subdominant	2017	SN	11	23		n	11	Offspring
21.03.19	2019	04:03	AP 2019-03-21	MFDC9971_Wild dogs rub and roll	AN	AN1	Neighbour	Apoka	Redding	F	Subdominant	2017	SN	11	24		n	11	Offspring
21.03.19	2019	04:03	AP 2019-03-21	MFDC9971_Wild dogs rub and roll	AN	AN1	Neighbour	Apoka	Redding	F	Subdominant	2017	SN	15	43		n	11	Offspring
21.03.19	2019	04:03	AP 2019-03-21	MFDC9971_Wild dogs rub and roll	AN	AN1	Neighbour	Apoka	Laguna	F	Subdominant	2017	SN	12	27		n	11	Offspring
21.03.19	2019	04:04	AP 2019-03-21	MFDC9972-Wild dogs	AN	AN1	Neighbour	Apoka	Laguna	F	Subdominant	2017	SN	8	74		n	11	Offspring
21.03.19	2019	04:04	AP 2019-03-21	MFDC9972-Wild dogs	AN	AN1	Neighbour	Apoka	Uranus	M	Subdominant	2018	SN	8	75		n	11	Offspring
21.03.19	2019	04:04	AP 2019-03-21	MFDC9972-Wild dogs	AN	AN1	Neighbour	Apoka	Laguna	F	Subdominant	2017	SN	7	7		n	11	Offspring
21.03.19	2019	04:07	AP 2019-03-21	MFDC9973_Wild dogs	AN	AN1	Neighbour	Apoka	Laguna	F	Subdominant	2017	SN	7	8		n	11	Offspring
21.03.19	2019	04:07	AP 2019-03-21	RCNX0012_Cruz sniffing	AN	AN2	Neighbour	Apoka	Cruz	M	Subdominant	2017	SN	7	9		n	11	Offspring
21.03.19	2019	04:07	AP 2019-03-21	RCNX0012_Cruz sniffing	AN	AN2	Neighbour	Apoka	Cruz	M	Subdominant	2017	SN	8	76		n	11	Offspring
21.03.19	2019	04:09	AP 2019-03-21	MFDC9974_Wild dogs	AN	AN1	Neighbour	Apoka	Cruz	M	Subdominant	2017	SN	11	25		n	11	Offspring
29.03.19	2019	18:15	WA 2019-03-29	MFDC0045_WA dogs, Gobi and Gauteng overmarking	AN	AN1	Neighbour	Warrior	Gauteng	M	Dominant	2017	SN	19	19		n	12	Founder
29.03.19	2019	18:15	WA 2019-03-29	MFDC0045_WA dogs, Gobi and Gauteng overmarking	AN	AN1	Neighbour	Warrior	Gobi	F	Dominant	2015	SN	12	28		y	12	Founder
29.03.19	2019	18:15	WA 2019-03-29	MFDC0045_WA dogs, Gobi and Gauteng overmarking	AN	AN1	Neighbour	Warrior	Gobi	F	Dominant	2015	UR	12	29	y		12	Founder
29.03.19	2019	18:15	WA 2019-03-29	MFDC0045_WA dogs, Gobi and Gauteng overmarking	AN	AN1	Neighbour	Warrior	Gauteng	M	Dominant	2017	SN	12	30		n	12	Founder
29.03.19	2019	18:15	WA 2019-03-29	MFDC0045_WA dogs, Gobi and Gauteng overmarking	AN	AN1	Neighbour	Warrior	Gobi	F	Dominant	2015	SN	12	21		y	12	Founder
29.03.19	2019	18:15	WA 2019-03-29	MFDC0045_WA dogs, Gobi and Gauteng overmarking	AN	AN1	Neighbour	Warrior	Gobi	F	Dominant	2015	UR	12	32	y		12	Founder
29.03.19	2019	18:15	WA 2019-03-29	MFDC0045_WA dogs, Gobi and Gauteng overmarking	AN	AN1	Neighbour	Warrior	Gobi	F	Dominant	2015	SN	12	33		y	12	Founder
29.03.19	2019	18:15	WA 2019-03-29	MFDC0045_WA dogs, Gobi and Gauteng overmarking	AN	AN1	Neighbour	Warrior	Gobi	F	Dominant	2015	UR	12	34	y		12	Founder
29.03.19	2019	18:15	WA 2019-03-29	MFDC0045_WA dogs, Gobi and Gauteng overmarking	AN	AN1	Neighbour	Warrior	Gauteng	M	Dominant	2017	SN	12	35		y	12	Founder
29.03.19	2019	18:15	WA 2019-03-29	MFDC0045_WA dogs, Gobi and Gauteng overmarking	AN	AN1	Neighbour	Warrior	Gauteng	M	Dominant	2017	UR	12	36	y		12	Founder
29.03.19	2019	18:15	WA 2019-03-29	MFDC0045_WA dogs, Gobi and Gauteng overmarking	AN	AN1	Neighbour	Warrior	Honduras	M	Subdominant	2017	SN	13	3		n	12	Founder
29.03.19	2019	18:15	WA 2019-03-29	MFDC0045_WA dogs, Gobi and Gauteng overmarking	AN	AN1	Neighbour	Warrior	Gauteng	M	Dominant	2017	SN	12	37		y	12	Founder
29.03.19	2019	18:15	WA 2019-03-29	MFDC0045_WA dogs, Gobi and Gauteng overmarking	AN	AN1	Neighbour	Warrior	Gauteng	M	Dominant	2017	UR	12	38	y		12	Founder
29.03.19	2019	18:16	WA 2019-03-29	MFDC0046_WA dogs	AN	AN1	Neighbour	Warrior	Honduras	M	Subdominant	2017	SN	12	39		n	12	Founder
29.03.19	2019	18:16	WA 2019-03-29	MFDC0046_WA dogs	AN	AN1	Neighbour	Warrior	Namib	F	Subdominant	2015	SN	15	44		n	12	Founder
29.03.19	2019	18:16	WA 2019-03-29	MFDC0046_WA dogs	AN	AN1	Neighbour	Warrior	Gauteng	M	Dominant	2017	SN	15	45		n	12	Founder
29.03.19	2019	18:16	WA 2019-03-29	MFDC0046_WA dogs	AN	AN1	Neighbour	Warrior	Dingo	M	Subdominant	2015	SN	13	4		n	12	Founder
29.03.19	2019	18:16	WA 2019-03-29	MFDC0046_WA dogs	AN	AN1	Neighbour	Warrior	Kalahari	F	Subdominant	2015	SN	13	5		n	12	Founder
29.03.19	2019	18:16	WA 2019-03-29	MFDC0046_WA dogs	AN	AN1	Neighbour	Warrior	Croatia	M	Subdominant	2016	SN	13	6		n	12	Founder
29.03.19	2019	18:16	WA 2019-03-29	MFDC0046_WA dogs	AN	AN1	Neighbour	Warrior	Karakum	F	Subdominant	2015	SN	13	7		n	12	Founder
29.03.19	2019	18:16	WA 2019-03-29	MFDC0046_WA dogs	AN	AN1	Neighbour	Warrior	Gobi	F	Dominant	2015	SN	8	77		y	12	Founder
29.03.19	2019	18:16	WA 2019-03-29	MFDC0046_WA dogs	AN	AN1	Neighbour	Warrior	Gobi	F	Dominant	2015	UR	8	78	y		12	Founder
29.03.19	2019	18:16	WA 2019-03-29	MFDC0046_WA dogs	AN	AN1	Neighbour	Warrior	Gauteng	M	Dominant	2017	SN	8	79		y	12	Founder
29.03.19	2019	18:16	WA 2019-03-29	MFDC0046_WA dogs	AN	AN1	Neighbour	Warrior	Gauteng	M	Dominant	2017	UR	8	80	y		12	Founder
29.03.19	2019	18:16	WA 2019-03-29	MFDC0046_WA dogs	AN	AN1	Neighbour	Warrior	Gauteng	M	Dominant	2017	F	8	81	y		12	Founder
29.03.19	2019	18:16	WA 2019-03-29	MFDC0046_WA dogs	AN	AN1	Neighbour	Warrior	Sahara	F	Subdominant	2015						12	Founder
29.03.19	2019	18:16	WA 2019-03-29	MFDC0046_WA dogs	AN	AN1	Neighbour	Warrior	Norway	M	Subdominant	2016						12	Founder
29.03.19	2019	18:17	WA 2019-03-29	MFDC0047_WA dogs, Gobi marking	AN	AN1	Neighbour	Warrior	Honduras	M	Subdominant	2017	SN	8	82		n	12	Founder
29.03.19	2019	18:17	WA 2019-03-29	MFDC0047_WA dogs, Gobi marking	AN	AN1	Neighbour	Warrior	Croatia	M	Subdominant	2016	SN	12	40		n	12	Founder
29.03.19	2019	18:17	WA 2019-03-29	MFDC0047_WA dogs, Gobi marking	AN	AN1	Neighbour	Warrior	Norway	M	Subdominant	2016	SN	12	41		n	12	Founder
29.03.19	2019	18:17	WA 2019-03-29	MFDC0047_WA dogs, Gobi marking	AN	AN1	Neighbour	Warrior	Belgium	M	Subdominant	2016	SN	12	42		n	12	Founder
29.03.19	2019	18:17	WA 2019-03-29	MFDC0047_WA dogs, Gobi marking	AN	AN1	Neighbour	Warrior	Atacama	F	Subdominant	2015	SN	12	43		n	12	Founder
29.03.19	2019	18:17	WA 2019-03-29	MFDC0047_WA dogs, Gobi marking	AN	AN1	Neighbour	Warrior	Sahara	F	Subdominant	2015						12	Founder
29.03.19	2019	18:17	WA 2019-03-29	MFDC0047_WA dogs, Gobi marking	AN	AN1	Neighbour	Warrior	Karakum	F	Subdominant	2015						12	Founder
29.03.19	2019	18:17	WA 2019-03-29	MFDC0047_WA dogs, Gobi marking	AN	AN1	Neighbour	Warrior	Kalahari	F	Subdominant	2015						12	Founder
29.03.19	2019	18:17	WA 2019-03-29	MFDC0047_WA dogs, Gobi marking	AN	AN1	Neighbour	Warrior	Gobi	F	Dominant	2015	F	20	1	n		12	Founder
29.03.19	2019	18:17	WA 2019-03-29	MFDC0047_WA dogs, Gobi marking	AN	AN1	Neighbour	Warrior	Honduras	M	Subdominant	2017	SN	20	2		n	12	Founder
29.03.19	2019	18:17	WA 2019-03-29	MFDC0047_WA dogs, Gobi marking	AN	AN1	Neighbour	Warrior	Sahara	F	Subdominant	2015	SN	11	26		n	12	Founder
29.03.19	2019	18:18	WA 2019-03-29	RCNX0010_Karakum and Croatia sniffing	AN	AN1	Neighbour	Warrior	Karakum	F	Subdominant	2015						12	Founder
29.03.19	2019	18:18	WA 2019-03-29	RCNX0010_Karakum and Croatia sniffing	AN	AN1	Neighbour	Warrior	Croatia	M	Subdominant	2016	SN	12	44		n	12	Founder
29.03.19	2019	18:18	WA 2019-03-29	MFDC0048_WA dogs	AN	AN1	Neighbour	Warrior	Belgium	M	Subdominant	2016	SN	11	27		n	12	Founder
29.03.19	2019	18:18	WA 2019-03-29	MFDC0048_WA dogs	AN	AN1	Neighbour	Warrior	Honduras	M	Subdominant	2017	SN	11	28		n	12	Founder
29.03.19	2019	18:18	WA 2019-03-29	MFDC0048_WA dogs	AN	AN1	Neighbour	Warrior	Gauteng	M	Dominant	2017	SN	11	29		n	12	Founder
29.03.19	2019	18:18	WA 2019-03-29	MFDC0048_WA dogs	AN	AN1	Neighbour	Warrior	Belgium	M	Subdominant	2016	SN	15	46		n	12	Founder
29.03.19	2019	18:18	WA 2019-03-29	MFDC0048_WA dogs	AN	AN1	Neighbour	Warrior	Dingo	M	Subdominant	2015	SN	12	45		n	12	Founder
29.03.19	2019	18:18	WA 2019-03-29	MFDC0048_WA dogs	AN	AN1	Neighbour	Warrior	Croatia	M	Subdominant	2016	SN	8	83		n	12	Founder
29.03.19	2019	18:18	WA 2019-03-29	MFDC0049_WA dogs, Namib marking	AN	AN1	Neighbour	Warrior	Belgium	M	Subdominant	2016	SN	10	3		n	12	Founder
29.03.19	2019	18:18	WA 2019-03-29	MFDC0049_WA dogs, Namib marking	AN	AN1	Neighbour	Warrior	Belgium	M	Subdominant	2016	SN	12	46		n	12	Founder
29.03.19	2019	18:18	WA 2019-03-29	MFDC0049_WA dogs, Namib marking	AN	AN1	Neighbour	Warrior	Sahara	F	Subdominant	2015						12	Founder
29.03.19	2019	18:18	WA 2019-03-29	MFDC0049_WA dogs, Namib marking	AN	AN1	Neighbour	Warrior	Dingo	M	Subdominant	2015						12	Founder
29.03.19	2019	18:18	WA 2019-03-29	MFDC0049_WA dogs, Namib marking	AN	AN1	Neighbour	Warrior	Honduras	M	Subdominant	2017						12	Founder
29.03.19	2019	18:18	WA 2019-03-29	MFDC0049_WA dogs, Namib marking	AN	AN1	Neighbour	Warrior	Namib	F	Subdominant	2015	UR	21	1	n		12	Founder
01.04.19	2019	06:40	AP 2019-04-01	RCNX0016_Apoka	MJ	MJ2	Neighbour	Apoka	Redding	F	Subdominant	2017	SN	6	8		n	11	Offspring
01.04.19	2019	06:40	AP 2019-04-01	RCNX0016_Apoka	MJ	MJ2	Neighbour	Apoka	Escondida	F	Subdominant	2017	SN	6	9		n	11	Offspring
01.04.19	2019	06:40	AP 2019-04-01	RCNX0016_Apoka	MJ	MJ2	Neighbour	Apoka	Francisco	M	Subdominant	2017	SN	6	10		n	11	Offspring
01.04.19	2019	06:40	AP 2019-04-01	RCNX0016_Apoka	MJ	MJ2	Neighbour	Apoka	Darius	M	Dominant	2009	SN	6	11		y	11	Founder
01.04.19	2019	06:40	AP 2019-04-01	RCNX0016_Apoka	MJ	MJ2	Neighbour	Apoka	Seronera	F	Dominant	2012	SN	6	12		n	11	Founder
01.04.19	2019	06:40	AP 2019-04-01	RCNX0016_Apoka	MJ	MJ2	Neighbour	Apoka	Laguna	F	Subdominant	2017	SN	6	13		y	11	Offspring
01.04.19	2019	06:40	AP 2019-04-01	RCNX0016_Apoka	MJ	MJ2	Neighbour	Apoka	Seronera	F	Dominant	2012	UR	6	14	y		11	Founder
01.04.19	2019	06:40	AP 2019-04-01	RCNX0016_Apoka	MJ	MJ2	Neighbour	Apoka	Darius	M	Dominant	2009	UR	6	15	y		11	Founder
01.04.19	2019	06:40	AP 2019-04-01	RCNX0016_Apoka	MJ	MJ2	Neighbour	Apoka	Seronera	F	Dominant	2012	SN	6	16		y	11	Founder
01.04.19	2019	06:40	AP 2019-04-01	RCNX0016_Apoka	MJ	MJ2	Neighbour	Apoka	Seronera	F	Dominant	2012	UR	6	17	y		11	Founder
01.04.19	2019	06:40	AP 2019-04-01	RCNX0016_Apoka	MJ	MJ2	Neighbour	Apoka	Encinitas	F	Subdominant	2017	SN	6	18		n	11	Offspring
01.04.19	2019	06:41	AP 2019-04-01	RCNX0016_Apoka	MJ	MJ2	Neighbour	Apoka	Seronera	F	Dominant	2012	SN	6	19		y	11	Founder
01.04.19	2019	06:41	AP 2019-04-01	RCNX0016_Apoka	MJ	MJ2	Neighbour	Apoka	Seronera	F	Dominant	2012	UR	6	20	y		11	Founder
01.04.19	2019	06:41	AP 2019-04-01	RCNX0016_Apoka	MJ	MJ2	Neighbour	Apoka	Hollister	M	Subdominant	2017	SN	6	21		n	11	Offspring
01.04.19	2019	06:41	AP 2019-04-01	RCNX0014_Apoka	MJ	MJ1	Neighbour	Apoka	Darius	M	Dominant	2009	SN	6	22		y	11	Founder
01.04.19	2019	06:41	AP 2019-04-01	RCNX0014_Apoka	MJ	MJ1	Neighbour	Apoka	Darius	M	Dominant	2009	UR	6	23	y		11	Founder
01.04.19	2019	06:41	AP 2019-04-01	RCNX0014_Apoka	MJ	MJ1	Neighbour	Apoka	Venus	F	Subdominant	2018	SN	6	24		n	11	Offspring
01.04.19	2019	06:41	AP 2019-04-01	RCNX0014_Apoka	MJ	MJ1	Neighbour	Apoka	Bishop	M	Subdominant	2017	SN	6	25		n	11	Offspring
01.04.19	2019	06:41	AP 2019-04-01	RCNX0014_Apoka	MJ	MJ1	Neighbour	Apoka	Mercury	M	Subdominant	2018	SN	6	26		n	11	Offspring
01.04.19	2019	06:41	AP 2019-04-01	RCNX0014_Apoka	MJ	MJ1	Neighbour	Apoka	Earth	F	Subdominant	2018	SN	6	27		n	11	Offspring
01.04.19	2019	06:41	AP 2019-04-01	RCNX0014_Apoka	MJ	MJ1	Neighbour	Apoka	Redding	F	Subdominant	2017	SN	3	2		n	11	Offspring
01.04.19	2019	06:41	AP 2019-04-01	RCNX0014_Apoka	MJ	MJ1	Neighbour	Apoka	Newport	M	Subdominant	2017	SN	6	28		n	11	Offspring
01.04.19	2019	06:41	AP 2019-04-01	RCNX0014_Apoka	MJ	MJ1	Neighbour	Apoka	Uranus	M	Subdominant	2018	SN	6	29		n	11	Offspring
01.04.19	2019	06:41	AP 2019-04-01	RCNX0014_Apoka	MJ	MJ1	Neighbour	Apoka	Mars	M	Subdominant	2018	SN	6	30		n	11	Offspring
01.04.19	2019	06:41	AP 2019-04-01	RCNX0014_Apoka	MJ	MJ1	Neighbour	Apoka	Saturn	M	Subdominant	2018	SN	6	31		n	11	Offspring
01.04.19	2019	06:41	AP 2019-04-01	RCNX0014_Apoka	MJ	MJ1	Neighbour	Apoka	Jupiter	M	Subdominant	2018	SN	6	32		n	11	Offspring
01.04.19	2019	06:41	AP 2019-04-01	RCNX0014_Apoka	MJ	MJ1	Neighbour	Apoka	Neptune	M	Subdominant	2018	SN	6	33		n	11	Offspring
01.04.19	2019	06:41	AP 2019-04-01	RCNX0014_Apoka	MJ	MJ1	Neighbour	Apoka	Cruz	M	Subdominant	2017	SN	6	34		n	11	Offspring
01.04.19	2019	06:41	AP 2019-04-01	RCNX0014_Apoka	MJ	MJ1	Neighbour	Apoka	Hollister	M	Subdominant	2017	SN	2	31		n	11	Offspring
01.04.19	2019	06:41	AP 2019-04-01	RCNX0014_Apoka	MJ	MJ1	Neighbour	Apoka	Cruz	M	Subdominant	2017	SN	2	32		n	11	Offspring
01.04.19	2019	06:41	AP 2019-04-01	RCNX0014_Apoka	MJ	MJ1	Neighbour	Apoka	Seronera	F	Dominant	2012	SN	2	33		n	11	Founder
01.04.19	2019	06:41	AP 2019-04-01	RCNX0014_Apoka	MJ	MJ1	Neighbour	Apoka	Hollister	M	Subdominant	2017	SN	4	65		n	11	Offspring
01.04.19	2019	06:41	AP 2019-04-01	RCNX0014_Apoka	MJ	MJ1	Neighbour	Apoka	Mercury	M	Subdominant	2018	SN	4	66		n	11	Offspring
01.04.19	2019	06:41	AP 2019-04-01	RCNX0014_Apoka	MJ	MJ1	Neighbour	Apoka	Escondida	F	Subdominant	2017	SN	4	67		n	11	Offspring
01.04.19	2019	06:41	AP 2019-04-01	RCNX0014_Apoka	MJ	MJ1	Neighbour	Apoka	Encinitas	F	Subdominant	2017	SN	2	34		n	11	Offspring
01.04.19	2019	06:41	AP 2019-04-01	RCNX0014_Apoka	MJ	MJ1	Neighbour	Apoka	Encinitas	F	Subdominant	2017	SN	4	68		n	11	Offspring
01.04.19	2019	06:41	AP 2019-04-01	RCNX0014_Apoka	MJ	MJ1	Neighbour	Apoka	Saturn	M	Subdominant	2018	SN	4	69		n	11	Offspring
01.04.19	2019	06:41	AP 2019-04-01	RCNX0014_Apoka	MJ	MJ1	Neighbour	Apoka	Neptune	M	Subdominant	2018	SN	4	70		n	11	Offspring
01.04.19	2019	06:41	AP 2019-04-01	RCNX0014_Apoka	MJ	MJ1	Neighbour	Apoka	Venus	F	Subdominant	2018	SN	4	71		n	11	Offspring
01.04.19	2019	06:41	AP 2019-04-01	RCNX0014_Apoka	MJ	MJ1	Neighbour	Apoka	Earth	F	Subdominant	2018	SN	4	72		n	11	Offspring
01.04.19	2019	06:41	AP 2019-04-01	RCNX0014_Apoka	MJ	MJ1	Neighbour	Apoka	Francisco	M	Subdominant	2017	SN	4	73		n	11	Offspring
01.04.19	2019	06:41	AP 2019-04-01	RCNX0014_Apoka	MJ	MJ1	Neighbour	Apoka	Uranus	M	Subdominant	2018	SN	2	35		n	11	Offspring
01.04.19	2019	06:41	AP 2019-04-01	RCNX0014_Apoka	MJ	MJ1	Neighbour	Apoka	Earth	F	Subdominant	2018	SN	2	36		n	11	Offspring
01.04.19	2019	06:41	AP 2019-04-01	RCNX0017_Apoka	MJ	MJ2	Neighbour	Apoka	Redding	F	Subdominant	2017	SN	2	37		y	11	Offspring
01.04.19	2019	06:41	AP 2019-04-01	RCNX0017_Apoka	MJ	MJ2	Neighbour	Apoka	Redding	F	Subdominant	2017	UR	2	38	y		11	Offspring
01.04.19	2019	06:41	AP 2019-04-01	RCNX0017_Apoka	MJ	MJ2	Neighbour	Apoka	Darius	M	Dominant	2009	SN	2	39		y	11	Founder
01.04.19	2019	06:41	AP 2019-04-01	RCNX0017_Apoka	MJ	MJ2	Neighbour	Apoka	Darius	M	Dominant	2009	UR	2	40	y		11	Founder
01.04.19	2019	06:41	AP 2019-04-01	RCNX0017_Apoka	MJ	MJ2	Neighbour	Apoka	Darius	M	Dominant	2009	SN	2	41		y	11	Founder
01.04.19	2019	06:41	AP 2019-04-01	RCNX0017_Apoka	MJ	MJ2	Neighbour	Apoka	Darius	M	Dominant	2009	UR	2	42	y		11	Founder
01.04.19	2019	06:41	AP 2019-04-01	RCNX0017_Apoka	MJ	MJ2	Neighbour	Apoka	Francisco	M	Subdominant	2017	SN	6	35		n	11	Offspring
01.04.19	2019	06:41	AP 2019-04-01	RCNX0017_Apoka	MJ	MJ2	Neighbour	Apoka	Encinitas	F	Subdominant	2017	SN	6	36		n	11	Offspring
01.04.19	2019	06:42	AP 2019-04-01	RCNX0015_Apoka	MJ	MJ1	Neighbour	Apoka	Redding	F	Subdominant	2017	SN	4	74		y	11	Offspring
01.04.19	2019	06:42	AP 2019-04-01	RCNX0015_Apoka	MJ	MJ1	Neighbour	Apoka	Redding	F	Subdominant	2017	UR	4	75	y		11	Offspring
01.04.19	2019	06:42	AP 2019-04-01	RCNX0015_Apoka	MJ	MJ1	Neighbour	Apoka	Redding	F	Subdominant	2017	SN	4	76		y	11	Offspring
01.04.19	2019	06:42	AP 2019-04-01	RCNX0015_Apoka	MJ	MJ1	Neighbour	Apoka	Redding	F	Subdominant	2017	UR	4	77	y		11	Offspring
01.04.19	2019	06:42	AP 2019-04-01	RCNX0015_Apoka	MJ	MJ1	Neighbour	Apoka	Cruz	M	Subdominant	2017	SN	4	78		n	11	Offspring
01.04.19	2019	06:42	AP 2019-04-01	RCNX0015_Apoka	MJ	MJ1	Neighbour	Apoka	Jupiter	M	Subdominant	2018	SN	4	79		n	11	Offspring
01.04.19	2019	06:42	AP 2019-04-01	RCNX0015_Apoka	MJ	MJ1	Neighbour	Apoka	Uranus	M	Subdominant	2018	SN	4	80		n	11	Offspring
01.04.19	2019	06:42	AP 2019-04-01	RCNX0015_Apoka	MJ	MJ1	Neighbour	Apoka	Bishop	M	Subdominant	2017	SN	4	81		n	11	Offspring
01.04.19	2019	06:42	AP 2019-04-01	RCNX0015_Apoka	MJ	MJ1	Neighbour	Apoka	Newport	M	Subdominant	2017	SN	4	82		n	11	Offspring
01.04.19	2019	06:42	AP 2019-04-01	RCNX0018_Apoka	MJ	MJ2	Neighbour	Apoka	Darius	M	Dominant	2009	SN	7	1		y	11	Founder
01.04.19	2019	06:42	AP 2019-04-01	RCNX0018_Apoka	MJ	MJ2	Neighbour	Apoka	Darius	M	Dominant	2009	RR	7	2	y		11	Founder
01.04.19	2019	06:42	AP 2019-04-01	RCNX0018_Apoka	MJ	MJ2	Neighbour	Apoka	Seronera	F	Dominant	2012	RR	8	1	unk		11	Founder
01.04.19	2019	06:42	AP 2019-04-01	RCNX0018_Apoka	MJ	MJ2	Neighbour	Apoka	Hollister	M	Subdominant	2017	SN	9	1		y	11	Offspring
01.04.19	2019	06:42	AP 2019-04-01	RCNX0018_Apoka	MJ	MJ2	Neighbour	Apoka	Hollister	M	Subdominant	2017	F	9	2	y		11	Offspring
01.04.19	2019	06:42	AP 2019-04-01	RCNX0018_Apoka	MJ	MJ2	Neighbour	Apoka	Cruz	M	Subdominant	2017	SN	6	37		n	11	Offspring
01.04.19	2019	06:42	AP 2019-04-01	RCNX0018_Apoka	MJ	MJ2	Neighbour	Apoka	Earth	F	Subdominant	2018	SN	6	38		n	11	Offspring
01.04.19	2019	06:42	AP 2019-04-01	RCNX0018_Apoka	MJ	MJ2	Neighbour	Apoka	Neptune	M	Subdominant	2018	SN	10	1		n	11	Offspring
01.04.19	2019	06:42	AP 2019-04-01	RCNX0018_Apoka	MJ	MJ2	Neighbour	Apoka	Francisco	M	Subdominant	2017	SN	10	2		n	11	Offspring
01.04.19	2019	06:42	AP 2019-04-01	RCNX0018_Apoka	MJ	MJ2	Neighbour	Apoka	Laguna	F	Subdominant	2017	SN	10	3		n	11	Offspring
01.04.19	2019	06:42	AP 2019-04-01	RCNX0018_Apoka	MJ	MJ2	Neighbour	Apoka	Darius	M	Dominant	2009	SN	8	2		y	11	Founder
01.04.19	2019	06:42	AP 2019-04-01	RCNX0018_Apoka	MJ	MJ2	Neighbour	Apoka	Darius	M	Dominant	2009	RR	8	3	y		11	Founder
01.04.19	2019	06:42	AP 2019-04-01	RCNX0018_Apoka	MJ	MJ2	Neighbour	Apoka	Seronera	F	Dominant	2012	SN	7	3		n	11	Founder
01.04.19	2019	06:42	AP 2019-04-01	RCNX0018_Apoka	MJ	MJ2	Neighbour	Apoka	Encinitas	F	Subdominant	2017	SN	2	43		n	11	Offspring
01.04.19	2019	06:42	AP 2019-04-01	RCNX0016_Apoka	MJ	MJ1	Neighbour	Apoka	Bishop	M	Subdominant	2017	SN	6	39		n	11	Offspring
01.04.19	2019	06:42	AP 2019-04-01	RCNX0016_Apoka	MJ	MJ1	Neighbour	Apoka	Saturn	M	Subdominant	2018	SN	9	3		n	11	Offspring
01.04.19	2019	06:42	AP 2019-04-01	RCNX0016_Apoka	MJ	MJ1	Neighbour	Apoka	Cruz	M	Subdominant	2017	SN	9	4		n	11	Offspring
01.04.19	2019	06:42	AP 2019-04-01	RCNX0016_Apoka	MJ	MJ1	Neighbour	Apoka	Newport	M	Subdominant	2017	F	11	1	n		11	Offspring
01.04.19	2019	06:43	AP 2019-04-01	RCNX0016_Apoka	MJ	MJ1	Neighbour	Apoka	Seronera	F	Dominant	2012	SN	4	83		y	11	Founder
01.04.19	2019	06:43	AP 2019-04-01	RCNX0016_Apoka	MJ	MJ1	Neighbour	Apoka	Seronera	F	Dominant	2012	UR	4	84	y		11	Founder
01.04.19	2019	06:43	AP 2019-04-01	RCNX0016_Apoka	MJ	MJ1	Neighbour	Apoka	Darius	M	Dominant	2009	SN	4	85		y	11	Founder
01.04.19	2019	06:43	AP 2019-04-01	RCNX0016_Apoka	MJ	MJ1	Neighbour	Apoka	Darius	M	Dominant	2009	UR	4	86	y		11	Founder
01.04.19	2019	06:43	AP 2019-04-01	RCNX0019_Apoka	MJ	MJ2	Neighbour	Apoka	Encinitas	F	Subdominant	2017	SN	4	87		n	11	Offspring
01.04.19	2019	06:43	AP 2019-04-01	RCNX0019_Apoka	MJ	MJ2	Neighbour	Apoka	Laguna	F	Subdominant	2017	SN	4	88		n	11	Offspring
01.04.19	2019	06:43	AP 2019-04-01	RCNX0019_Apoka	MJ	MJ2	Neighbour	Apoka	Bishop	M	Subdominant	2017	SN	7	4		n	11	Offspring
01.04.19	2019	06:43	AP 2019-04-01	RCNX0017_Apoka	MJ	MJ1	Neighbour	Apoka	Newport	M	Subdominant	2017	SN	9	5		n	11	Offspring
01.04.19	2019	06:43	AP 2019-04-01	RCNX0017_Apoka	MJ	MJ1	Neighbour	Apoka	Francisco	M	Subdominant	2017	SN	11	2		n	11	Offspring
01.04.19	2019	06:43	AP 2019-04-01	RCNX0017_Apoka	MJ	MJ1	Neighbour	Apoka	Earth	F	Subdominant	2018	SN	11	3		n	11	Offspring
01.04.19	2019	06:43	AP 2019-04-01	RCNX0017_Apoka	MJ	MJ1	Neighbour	Apoka	Laguna	F	Subdominant	2017	SN	10	4		n	11	Offspring
01.04.19	2019	06:43	AP 2019-04-01	RCNX0017_Apoka	MJ	MJ1	Neighbour	Apoka	Francisco	M	Subdominant	2017	SN	6	40		n	11	Offspring
01.04.19	2019	06:43	AP 2019-04-01	RCNX0017_Apoka	MJ	MJ1	Neighbour	Apoka	Encinitas	F	Subdominant	2017	SN	6	41		n	11	Offspring
01.04.19	2019	06:43	AP 2019-04-01	RCNX0017_Apoka	MJ	MJ1	Neighbour	Apoka	Laguna	F	Subdominant	2017	SN	6	42		n	11	Offspring
01.04.19	2019	06:43	AP 2019-04-01	RCNX0017_Apoka	MJ	MJ1	Neighbour	Apoka	Hollister	M	Subdominant	2017	SN	4	89		n	11	Offspring
01.04.19	2019	06:43	AP 2019-04-01	RCNX0017_Apoka	MJ	MJ1	Neighbour	Apoka	Uranus	M	Subdominant	2018	SN	6	43		n	11	Offspring
01.04.19	2019	06:43	AP 2019-04-01	RCNX0018_Apoka	MJ	MJ1	Neighbour	Apoka	Encinitas	F	Subdominant	2017	SN	11	4		n	11	Offspring
01.04.19	2019	06:44	AP 2019-04-01	RCNX0018_Apoka	MJ	MJ1	Neighbour	Apoka	Darius	M	Dominant	2009	SN	2	44		y	11	Founder
01.04.19	2019	06:44	AP 2019-04-01	RCNX0018_Apoka	MJ	MJ1	Neighbour	Apoka	Darius	M	Dominant	2009	UR	2	45	y		11	Founder
01.04.19	2019	06:44	AP 2019-04-01	RCNX0018_Apoka	MJ	MJ1	Neighbour	Apoka	Darius	M	Dominant	2009	SN	2	46		y	11	Founder
01.04.19	2019	06:44	AP 2019-04-01	RCNX0018_Apoka	MJ	MJ1	Neighbour	Apoka	Darius	M	Dominant	2009	F	2	47	y		11	Founder
01.04.19	2019	06:44	AP 2019-04-01	RCNX0021_Apoka	MJ	MJ2	Neighbour	Apoka	Seronera	F	Dominant	2012	SN	12	1		y	11	Founder
01.04.19	2019	06:44	AP 2019-04-01	RCNX0021_Apoka	MJ	MJ2	Neighbour	Apoka	Seronera	F	Dominant	2012	UR	12	2	y		11	Founder
01.04.19	2019	06:44	AP 2019-04-01	RCNX0021_Apoka	MJ	MJ2	Neighbour	Apoka	Seronera	F	Dominant	2012	SN	4	90		y	11	Founder
01.04.19	2019	06:44	AP 2019-04-01	RCNX0021_Apoka	MJ	MJ2	Neighbour	Apoka	Seronera	F	Dominant	2012	UR	4	91	y		11	Founder
01.04.19	2019	06:45	AP 2019-04-01	RCNX0021_Apoka	MJ	MJ2	Neighbour	Apoka	Darius	M	Dominant	2009	SN	12	3		n	11	Founder
01.04.19	2019	06:45	AP 2019-04-01	RCNX0020_Apoka	MJ	MJ1	Neighbour	Apoka	Darius	M	Dominant	2009	SN	4	92		y	11	Founder
01.04.19	2019	06:45	AP 2019-04-01	RCNX0020_Apoka	MJ	MJ1	Neighbour	Apoka	Darius	M	Dominant	2009	UR	4	93	y		11	Founder
01.04.19	2019	06:45	AP 2019-04-01	RCNX0020_Apoka	MJ	MJ1	Neighbour	Apoka	Seronera	F	Dominant	2012	SN	10	5		n	11	Founder
01.04.19	2019	06:45	AP 2019-04-01	RCNX0021_Apoka	MJ	MJ1	Neighbour	Apoka	Darius	M	Dominant	2009						11	Founder
01.04.19	2019	06:46	AP 2019-04-01	RCNX0022_Apoka	MJ	MJ1	Neighbour	Apoka	Hollister	M	Subdominant	2017	SN	6	44		n	11	Offspring
01.04.19	2019	06:47	AP 2019-04-01	RCNX0023_Apoka	MJ	MJ1	Neighbour	Apoka	Hollister	M	Subdominant	2017						11	Offspring
10.04.19	2019	07:35	AP 2019-04-10 2	RCNX0022_AP Redding marking,D and S overmarking,Escondida	HR	H1	Neighbour	Apoka	Redding	F	Subdominant	2017	SN	3	19		y	11	Offspring
10.04.19	2019	07:35	AP 2019-04-10 2	RCNX0022_AP Redding marking,D and S overmarking,Escondida	HR	H1	Neighbour	Apoka	Redding	F	Subdominant	2017	UR	3	20	y		11	Offspring
10.04.19	2019	07:35	AP 2019-04-10 2	RCNX0022_AP Redding marking,D and S overmarking,Escondida	HR	H1	Neighbour	Apoka	Redding	F	Subdominant	2017	SN	3	21		y	11	Offspring
10.04.19	2019	07:35	AP 2019-04-10 2	RCNX0022_AP Redding marking,D and S overmarking,Escondida	HR	H1	Neighbour	Apoka	Redding	F	Subdominant	2017	UR	3	22	y		11	Offspring
10.04.19	2019	07:35	AP 2019-04-10 2	RCNX0022_AP Redding marking,D and S overmarking,Escondida	HR	H1	Neighbour	Apoka	Darius	M	Dominant	2009	SN	3	23		y	11	Founder
10.04.19	2019	07:35	AP 2019-04-10 2	RCNX0022_AP Redding marking,D and S overmarking,Escondida	HR	H1	Neighbour	Apoka	Darius	M	Dominant	2009	UR	3	24	y		11	Founder
10.04.19	2019	07:35	AP 2019-04-10 2	RCNX0022_AP Redding marking,D and S overmarking,Escondida	HR	H1	Neighbour	Apoka	Seronera	F	Dominant	2012	SN	4	1		y	11	Founder
10.04.19	2019	07:35	AP 2019-04-10 2	RCNX0022_AP Redding marking,D and S overmarking,Escondida	HR	H1	Neighbour	Apoka	Seronera	F	Dominant	2012	UR	4	2	y		11	Founder
10.04.19	2019	07:35	AP 2019-04-10 2	RCNX0022_AP Redding marking,D and S overmarking,Escondida	HR	H1	Neighbour	Apoka	Seronera	F	Dominant	2012	SN	4	3		y	11	Founder
10.04.19	2019	07:35	AP 2019-04-10 2	RCNX0022_AP Redding marking,D and S overmarking,Escondida	HR	H1	Neighbour	Apoka	Seronera	F	Dominant	2012	UR	4	4	y		11	Founder
10.04.19	2019	07:35	AP 2019-04-10 2	RCNX0022_AP Redding marking,D and S overmarking,Escondida	HR	H1	Neighbour	Apoka	Seronera	F	Dominant	2012	SN	3	25		y	11	Founder
10.04.19	2019	07:35	AP 2019-04-10 2	RCNX0022_AP Redding marking,D and S overmarking,Escondida	HR	H1	Neighbour	Apoka	Seronera	F	Dominant	2012	UR	3	26	y		11	Founder
10.04.19	2019	07:35	AP 2019-04-10 2	RCNX0022_AP Redding marking,D and S overmarking,Escondida	HR	H1	Neighbour	Apoka	Darius	M	Dominant	2009	SN	4	5		y	11	Founder
10.04.19	2019	07:35	AP 2019-04-10 2	RCNX0022_AP Redding marking,D and S overmarking,Escondida	HR	H1	Neighbour	Apoka	Darius	M	Dominant	2009	UR	4	6	y		11	Founder
10.04.19	2019	07:35	AP 2019-04-10 2	RCNX0022_AP Redding marking,D and S overmarking,Escondida	HR	H1	Neighbour	Apoka	Escondida	F	Subdominant	2017						11	Offspring
10.04.19	2019	07:36	AP 2019-04-10 2	RCNX0023_AP Darius marking,Escondida,Newport,Encinitas,pups	HR	H1	Neighbour	Apoka	Darius	M	Dominant	2009	SN	4	7		y	11	Founder
10.04.19	2019	07:36	AP 2019-04-10 2	RCNX0023_AP Darius marking,Escondida,Newport,Encinitas,pups	HR	H1	Neighbour	Apoka	Darius	M	Dominant	2009	UR	4	8	y		11	Founder
10.04.19	2019	07:36	AP 2019-04-10 2	RCNX0023_AP Darius marking,Escondida,Newport,Encinitas,pups	HR	H1	Neighbour	Apoka	Darius	M	Dominant	2009	SN	4	9		y	11	Founder
10.04.19	2019	07:36	AP 2019-04-10 2	RCNX0023_AP Darius marking,Escondida,Newport,Encinitas,pups	HR	H1	Neighbour	Apoka	Darius	M	Dominant	2009	UR	4	10	y		11	Founder
10.04.19	2019	07:36	AP 2019-04-10 2	RCNX0023_AP Darius marking,Escondida,Newport,Encinitas,pups	HR	H1	Neighbour	Apoka	Escondida	F	Subdominant	2017	SN	4	11		n	11	Offspring
10.04.19	2019	07:36	AP 2019-04-10 2	RCNX0023_AP Darius marking,Escondida,Newport,Encinitas,pups	HR	H1	Neighbour	Apoka	Encinitas	F	Subdominant	2017	SN	4	12		n	11	Offspring
10.04.19	2019	07:36	AP 2019-04-10 2	RCNX0023_AP Darius marking,Escondida,Newport,Encinitas,pups	HR	H1	Neighbour	Apoka	Jupiter	M	Subdominant	2018						11	Offspring
10.04.19	2019	07:36	AP 2019-04-10 2	RCNX0023_AP Darius marking,Escondida,Newport,Encinitas,pups	HR	H1	Neighbour	Apoka	Neptune	M	Subdominant	2018	SN	3	27		n	11	Offspring
10.04.19	2019	07:36	AP 2019-04-10 2	RCNX0023_AP Darius marking,Escondida,Newport,Encinitas,pups	HR	H1	Neighbour	Apoka	Newport	M	Subdominant	2017	SN	4	13		n	11	Offspring
10.04.19	2019	07:36	AP 2019-04-10 2	RCNX0023_AP Darius marking,Escondida,Newport,Encinitas,pups	HR	H1	Neighbour	Apoka	Uranus	M	Subdominant	2018	SN	4	14		n	11	Offspring
10.04.19	2019	07:36	AP 2019-04-10 2	RCNX0023_AP Darius marking,Escondida,Newport,Encinitas,pups	HR	H1	Neighbour	Apoka	Venus	F	Subdominant	2018						11	Offspring
10.04.19	2019	07:36	AP 2019-04-10 2	RCNX0026_AP Darius marking, D and S rub and roll, Redding,Escondida,Encinitas,pups	HR	H2	Neighbour	Apoka	Seronera	F	Dominant	2012	RR	5	1	n		11	Founder
10.04.19	2019	07:36	AP 2019-04-10 2	RCNX0026_AP Darius marking, D and S rub and roll, Redding,Escondida,Encinitas,pups	HR	H2	Neighbour	Apoka	Darius	M	Dominant	2009	RR	5	2	n		11	Founder
10.04.19	2019	07:36	AP 2019-04-10 2	RCNX0024_AP, pups	HR	H1	Neighbour	Apoka	Uranus	M	Subdominant	2018	SN	4	15		n	11	Offspring
10.04.19	2019	07:36	AP 2019-04-10 2	RCNX0024_AP, pups	HR	H1	Neighbour	Apoka	Earth	F	Subdominant	2018						11	Offspring
10.04.19	2019	07:36	AP 2019-04-10 2	RCNX0024_AP, pups	HR	H1	Neighbour	Apoka	Saturn	M	Subdominant	2018	SN	4	16		n	11	Offspring
10.04.19	2019	07:36	AP 2019-04-10 2	RCNX0024_AP, pups	HR	H1	Neighbour	Apoka	Venus	F	Subdominant	2018						11	Offspring
10.04.19	2019	07:36	AP 2019-04-10 2	RCNX0027_AP pups	HR	H2	Neighbour	Apoka	Darius	M	Dominant	2009	SN	5	3		n	11	Founder
10.04.19	2019	07:36	AP 2019-04-10 2	RCNX0027_AP pups	HR	H2	Neighbour	Apoka	Seronera	F	Dominant	2012	SN	5	4		n	11	Founder
10.04.19	2019	07:37	AP 2019-04-10 2	RCNX0025_AP D and S marking,Redding marking	HR	H1	Neighbour	Apoka	Seronera	F	Dominant	2012	SN	4	17		y	11	Founder
10.04.19	2019	07:37	AP 2019-04-10 2	RCNX0025_AP D and S marking,Redding marking	HR	H1	Neighbour	Apoka	Seronera	F	Dominant	2012	UR	4	18	y		11	Founder
10.04.19	2019	07:37	AP 2019-04-10 2	RCNX0025_AP D and S marking,Redding marking	HR	H1	Neighbour	Apoka	Seronera	F	Dominant	2012	SN	3	28		y	11	Founder
10.04.19	2019	07:37	AP 2019-04-10 2	RCNX0025_AP D and S marking,Redding marking	HR	H1	Neighbour	Apoka	Seronera	F	Dominant	2012	UR	3	29	y		11	Founder
10.04.19	2019	07:37	AP 2019-04-10 2	RCNX0025_AP D and S marking,Redding marking	HR	H1	Neighbour	Apoka	Darius	M	Dominant	2009	SN	4	19		y	11	Founder
10.04.19	2019	07:37	AP 2019-04-10 2	RCNX0025_AP D and S marking,Redding marking	HR	H1	Neighbour	Apoka	Darius	M	Dominant	2009	F	4	20	y		11	Founder
10.04.19	2019	07:37	AP 2019-04-10 2	RCNX0025_AP D and S marking,Redding marking	HR	H1	Neighbour	Apoka	Darius	M	Dominant	2009	SN	4	21		n	11	Founder
10.04.19	2019	07:37	AP 2019-04-10 2	RCNX0025_AP D and S marking,Redding marking	HR	H1	Neighbour	Apoka	Seronera	F	Dominant	2012	SN	6	1		n	11	Founder
10.04.19	2019	07:37	AP 2019-04-10 2	RCNX0025_AP D and S marking,Redding marking	HR	H1	Neighbour	Apoka	Seronera	F	Dominant	2012	F	6	2	y		11	Founder
10.04.19	2019	07:37	AP 2019-04-10 2	RCNX0025_AP D and S marking,Redding marking	HR	H1	Neighbour	Apoka	Redding	F	Subdominant	2017	SN	3	30		y	11	Offspring
10.04.19	2019	07:37	AP 2019-04-10 2	RCNX0025_AP D and S marking,Redding marking	HR	H1	Neighbour	Apoka	Redding	F	Subdominant	2017	UR	3	31	y		11	Offspring
10.04.19	2019	07:37	AP 2019-04-10 2	RCNX0025_AP D and S marking,Redding marking	HR	H1	Neighbour	Apoka	Darius	M	Dominant	2009	SN	4	22		y	11	Founder
10.04.19	2019	07:37	AP 2019-04-10 2	RCNX0025_AP D and S marking,Redding marking	HR	H1	Neighbour	Apoka	Darius	M	Dominant	2009	UR	4	23	y		11	Founder
10.04.19	2019	07:37	AP 2019-04-10 2	RCNX0025_AP D and S marking,Redding marking	HR	H1	Neighbour	Apoka	Saturn	M	Subdominant	2018						11	Offspring
10.04.19	2019	07:37	AP 2019-04-10 2	RCNX0025_AP D and S marking,Redding marking	HR	H1	Neighbour	Apoka	Earth	F	Subdominant	2018						11	Offspring
10.04.19	2019	07:37	AP 2019-04-10 2	RCNX0025_AP D and S marking,Redding marking	HR	H1	Neighbour	Apoka	Cruz	M	Subdominant	2017						11	Offspring
10.04.19	2019	07:38	AP 2019-04-10 2	RCNX0029_AP Redding marking, Cruz sniffing, Bishop marking	HR	H2	Neighbour	Apoka	Newport	M	Subdominant	2017	UR	7	1	unk		11	Offspring
10.04.19	2019	07:38	AP 2019-04-10 2	RCNX0029_AP Redding marking, Cruz sniffing, Bishop marking	HR	H2	Neighbour	Apoka	Bishop	M	Subdominant	2017	UR	8	1	n		11	Offspring
10.04.19	2019	07:38	AP 2019-04-10 2	RCNX0029_AP Redding marking, Cruz sniffing, Bishop marking	HR	H2	Neighbour	Apoka	Redding	F	Subdominant	2017	SN	9	1		y	11	Offspring
10.04.19	2019	07:38	AP 2019-04-10 2	RCNX0029_AP Redding marking, Cruz sniffing, Bishop marking	HR	H2	Neighbour	Apoka	Redding	F	Subdominant	2017	F	9	2	y		11	Offspring
10.04.19	2019	07:38	AP 2019-04-10 2	RCNX0029_AP Redding marking, Cruz sniffing, Bishop marking	HR	H2	Neighbour	Apoka	Cruz	M	Subdominant	2017	SN	4	24		n	11	Offspring
10.04.19	2019	07:38	AP 2019-04-10 2	RCNX0027_Redding maybe marking	HR	H1	Neighbour	Apoka	Redding	F	Subdominant	2017	SN	4	25		n	11	Offspring
10.04.19	2019	18:34	AP 2019-04-10	RCNX0007	MJ	MJ2	Neighbour	Apoka	Unknown	U	Unk	Unk						11	Offspring
10.04.19	2019	18:36	AP 2019-04-10	RCNX0008	MJ	MJ2	Neighbour	Apoka	Darius	M	Dominant	2009	SN	13	1		y	11	Founder
10.04.19	2019	18:36	AP 2019-04-10	RCNX0008	MJ	MJ2	Neighbour	Apoka	Darius	M	Dominant	2009	F	13	2	y		11	Founder
10.04.19	2019	18:36	AP 2019-04-10	RCNX0008	MJ	MJ2	Neighbour	Apoka	Seronera	F	Dominant	2012	SN	13	3		y	11	Founder
10.04.19	2019	18:36	AP 2019-04-10	RCNX0008	MJ	MJ2	Neighbour	Apoka	Seronera	F	Dominant	2012	UR	13	4	y		11	Founder
10.04.19	2019	18:36	AP 2019-04-10	RCNX0008	MJ	MJ2	Neighbour	Apoka	Laguna	F	Subdominant	2017	SN	2	48		n	11	Offspring
10.04.19	2019	18:36	AP 2019-04-10	RCNX0008	MJ	MJ2	Neighbour	Apoka	Laguna	F	Subdominant	2017	SN	3	3		n	11	Offspring
10.04.19	2019	18:36	AP 2019-04-10	RCNX0008	MJ	MJ2	Neighbour	Apoka	Darius	M	Dominant	2009	SN	13	5		y	11	Founder
10.04.19	2019	18:36	AP 2019-04-10	RCNX0008	MJ	MJ2	Neighbour	Apoka	Darius	M	Dominant	2009	UR	13	6	y		11	Founder
10.04.19	2019	18:36	AP 2019-04-10	RCNX0008	MJ	MJ2	Neighbour	Apoka	Seronera	F	Dominant	2012	SN	13	7		y	11	Founder
10.04.19	2019	18:36	AP 2019-04-10	RCNX0008	MJ	MJ2	Neighbour	Apoka	Seronera	F	Dominant	2012	UR	13	8	y		11	Founder
10.04.19	2019	18:36	AP 2019-04-10	RCNX0008	MJ	MJ2	Neighbour	Apoka	Darius	M	Dominant	2009	SN	13	9		y	11	Founder
10.04.19	2019	18:36	AP 2019-04-10	RCNX0008	MJ	MJ2	Neighbour	Apoka	Darius	M	Dominant	2009	UR	13	10	y		11	Founder
10.04.19	2019	18:36	AP 2019-04-10	RCNX0008	MJ	MJ2	Neighbour	Apoka	Seronera	F	Dominant	2012	SN	1	3		n	11	Founder
10.04.19	2019	18:36	AP 2019-04-10	RCNX0006_AP D and S overmark	MJ	MJ1	Neighbour	Apoka	Escondida	F	Subdominant	2017	SN	9	6		n	11	Offspring
10.04.19	2019	18:36	AP 2019-04-10	RCNX0006_AP D and S overmark	MJ	MJ1	Neighbour	Apoka	Laguna	F	Subdominant	2017	SN	9	7		n	11	Offspring
10.04.19	2019	18:36	AP 2019-04-10	RCNX0006_AP D and S overmark	MJ	MJ1	Neighbour	Apoka	Cruz	M	Subdominant	2017	SN	9	8		n	11	Offspring
10.04.19	2019	18:36	AP 2019-04-10	RCNX0006_AP D and S overmark	MJ	MJ1	Neighbour	Apoka	Escondida	F	Subdominant	2017	SN	6	45		n	11	Offspring
10.04.19	2019	18:36	AP 2019-04-10	RCNX0006_AP D and S overmark	MJ	MJ1	Neighbour	Apoka	Escondida	F	Subdominant	2017	SN	3	4		n	11	Offspring
10.04.19	2019	18:36	AP 2019-04-10	RCNX0006_AP D and S overmark	MJ	MJ1	Neighbour	Apoka	Hollister	M	Subdominant	2017	SN	4	94		n	11	Offspring
10.04.19	2019	18:37	AP 2019-04-10	RCNX0007_AP dogs sniffing	MJ	MJ1	Neighbour	Apoka	Cruz	M	Subdominant	2017	SN	14	1		y	11	Offspring
10.04.19	2019	18:36	AP 2019-04-10	RCNX0008	MJ	MJ2	Neighbour	Apoka	Darius	M	Dominant	2009	SN	13	11		y	11	Founder
10.04.19	2019	18:36	AP 2019-04-10	RCNX0009	MJ	MJ2	Neighbour	Apoka	Darius	M	Dominant	2009	UR	13	12	y		11	Founder
10.04.19	2019	18:36	AP 2019-04-10	RCNX0009	MJ	MJ2	Neighbour	Apoka	Seronera	F	Dominant	2012	SN	13	13		n	11	Founder
10.04.19	2019	18:36	AP 2019-04-10	RCNX0009	MJ	MJ2	Neighbour	Apoka	Hollister	M	Subdominant	2017	SN	13	14		n	11	Offspring
10.04.19	2019	18:37	AP 2019-04-10	RCNX0007_AP dogs sniffing	MJ	MJ1	Neighbour	Apoka	Cruz	M	Subdominant	2017	UR	14	2	y		11	Offspring
10.04.19	2019	18:36	AP 2019-04-10	RCNX0009	MJ	MJ2	Neighbour	Apoka	Francisco	M	Subdominant	2017	SN	4	95		n	11	Offspring
10.04.19	2019	18:37	AP 2019-04-10	RCNX0007_AP dogs sniffing	MJ	MJ1	Neighbour	Apoka	Darius	M	Dominant	2009	SN	13	15		y	11	Founder
10.04.19	2019	18:37	AP 2019-04-10	RCNX0007_AP dogs sniffing	MJ	MJ1	Neighbour	Apoka	Darius	M	Dominant	2009	UR	13	16	y		11	Founder
10.04.19	2019	18:37	AP 2019-04-10	RCNX0007_AP dogs sniffing	MJ	MJ1	Neighbour	Apoka	Cruz	M	Subdominant	2017	SN	13	17		n	11	Offspring
10.04.19	2019	18:37	AP 2019-04-10	RCNX0010	MJ	MJ2	Neighbour	Apoka	Bishop	M	Subdominant	2017	SN	1	4		n	11	Offspring
10.04.19	2019	18:37	AP 2019-04-10	RCNX0010	MJ	MJ2	Neighbour	Apoka	Francisco	M	Subdominant	2017	SN	13	18		n	11	Offspring
10.04.19	2019	18:37	AP 2019-04-10	RCNX0010	MJ	MJ2	Neighbour	Apoka	Redding	F	Subdominant	2017	SN	13	19		n	11	Offspring
10.04.19	2019	18:37	AP 2019-04-10	RCNX0010	MJ	MJ2	Neighbour	Apoka	Bishop	M	Subdominant	2017	SN	15	1		y	11	Offspring
10.04.19	2019	18:37	AP 2019-04-10	RCNX0010	MJ	MJ2	Neighbour	Apoka	Bishop	M	Subdominant	2017	F	15	2	y		11	Offspring
10.04.19	2019	18:37	AP 2019-04-10	RCNX0010	MJ	MJ2	Neighbour	Apoka	Newport	M	Subdominant	2017	SN	13	20		n	11	Offspring
10.04.19	2019	18:37	AP 2019-04-10	RCNX0010	MJ	MJ2	Neighbour	Apoka	Escondida	F	Subdominant	2017	SN	12	4		n	11	Offspring
10.04.19	2019	18:37	AP 2019-04-10	RCNX0010	MJ	MJ2	Neighbour	Apoka	Escondida	F	Subdominant	2017	SN	4	96		n	11	Offspring
10.04.19	2019	18:38	AP 2019-04-10	RCNX0008_AP dogs	MJ	MJ1	Neighbour	Apoka	Redding	F	Subdominant	2017	SN	6	46		n	11	Offspring
10.04.19	2019	18:38	AP 2019-04-10	RCNX0008_AP dogs	MJ	MJ1	Neighbour	Apoka	Redding	F	Subdominant	2017	SN	3	5		n	11	Offspring
10.04.19	2019	18:38	AP 2019-04-10	RCNX0008_AP dogs	MJ	MJ1	Neighbour	Apoka	Escondida	F	Subdominant	2017	SN	13	21		n	11	Offspring
10.04.19	2019	18:38	AP 2019-04-10	RCNX0011	MJ	MJ2	Neighbour	Apoka	Redding	F	Subdominant	2017	SN	4	97		y	11	Offspring
10.04.19	2019	18:38	AP 2019-04-10	RCNX0011	MJ	MJ2	Neighbour	Apoka	Redding	F	Subdominant	2017	F	4	98	y		11	Offspring
10.04.19	2019	18:38	AP 2019-04-10	RCNX0011	MJ	MJ2	Neighbour	Apoka	Darius	M	Dominant	2009	SN	4	99		n	11	Founder
10.04.19	2019	18:38	AP 2019-04-10	RCNX0011	MJ	MJ2	Neighbour	Apoka	Redding	F	Subdominant	2017	SN	3	6		y	11	Offspring
10.04.19	2019	18:38	AP 2019-04-10	RCNX0011	MJ	MJ2	Neighbour	Apoka	Redding	F	Subdominant	2017	F	3	7	y		11	Offspring
10.04.19	2019	18:38	AP 2019-04-10	RCNX0011	MJ	MJ2	Neighbour	Apoka	Darius	M	Dominant	2009	SN	3	8		n	11	Founder
10.04.19	2019	18:39	AP 2019-04-10	RCNX0011	MJ	MJ2	Neighbour	Apoka	Redding	F	Subdominant	2017	SN	16	1		y	11	Offspring
10.04.19	2019	18:39	AP 2019-04-10	RCNX0011	MJ	MJ2	Neighbour	Apoka	Redding	F	Subdominant	2017	F	16	2	y		11	Offspring
10.04.19	2019	18:39	AP 2019-04-10	RCNX0011	MJ	MJ2	Neighbour	Apoka	Darius	M	Dominant	2009	SN	5	7		n	11	Founder
10.04.19	2019	18:39	AP 2019-04-10	RCNX0010_AP dogs sniffing	MJ	MJ1	Neighbour	Apoka	Darius	M	Dominant	2009	SN	9	9		n	11	Founder
10.04.19	2019	18:39	AP 2019-04-10	RCNX0010_AP dogs sniffing	MJ	MJ1	Neighbour	Apoka	Redding	F	Subdominant	2017	SN	13	22		n	11	Offspring
10.04.19	2019	18:39	AP 2019-04-10	RCNX0010_AP dogs sniffing	MJ	MJ1	Neighbour	Apoka	Darius	M	Dominant	2009	SN	13	23		n	11	Founder
10.04.19	2019	18:40	AP 2019-04-10	RCNX0011_AP dogs sniffing	MJ	MJ1	Neighbour	Apoka	Laguna	F	Subdominant	2017	SN	11	5		n	11	Offspring
10.04.19	2019	18:40	AP 2019-04-10	RCNX0011_AP dogs sniffing	MJ	MJ1	Neighbour	Apoka	Laguna	F	Subdominant	2017	SN	13	24		n	11	Offspring
10.04.19	2019	18:41	AP 2019-04-10	RCNX0012_AP dogs sniffing	MJ	MJ1	Neighbour	Apoka	Bishop	M	Subdominant	2017	SN	6	47		n	11	Offspring
10.04.19	2019	18:42	AP 2019-04-10	RCNX0013	MJ	MJ2	Neighbour	Apoka	Earth	F	Subdominant	2018						11	Offspring
10.04.19	2019	18:42	AP 2019-04-10	RCNX0013	MJ	MJ2	Neighbour	Apoka	Encinitas	F	Subdominant	2017						11	Offspring
10.04.19	2019	18:42	AP 2019-04-10	RCNX0013_AP dogs	MJ	MJ1	Neighbour	Apoka	Bishop	M	Subdominant	2017						11	Offspring
10.04.19	2019	18:43	AP 2019-04-10	RCNX0014_AP Encinitas sniffing	MJ	MJ1	Neighbour	Apoka	Encinitas	F	Subdominant	2017	SN	4	100		n	11	Offspring
10.04.19	2019	18:43	AP 2019-04-10	RCNX0014_AP Encinitas sniffing	MJ	MJ1	Neighbour	Apoka	Encinitas	F	Subdominant	2017	SN	2	49		n	11	Offspring
10.04.19	2019	18:44	AP 2019-04-10	RCNX0015_AP dogs	MJ	MJ1	Neighbour	Apoka	Encinitas	F	Subdominant	2017						11	Offspring
10.04.19	2019	18:45	AP 2019-04-10	RCNX0016_AP pups	MJ	MJ1	Neighbour	Apoka	Earth	F	Subdominant	2018						11	Offspring
10.04.19	2019	18:45	AP 2019-04-10	RCNX0016_AP pups	MJ	MJ1	Neighbour	Apoka	Escondida	F	Subdominant	2017						11	Offspring
10.04.19	2019	18:45	AP 2019-04-10	RCNX0016_AP pups	MJ	MJ1	Neighbour	Apoka	Uranus	M	Subdominant	2018						11	Offspring
10.04.19	2019	18:46	AP 2019-04-10	RCNX0017_AP dogs	MJ	MJ1	Neighbour	Apoka	Earth	F	Subdominant	2018	SN	13	25		n	11	Offspring
10.04.19	2019	18:46	AP 2019-04-10	RCNX0017_AP dogs	MJ	MJ1	Neighbour	Apoka	Uranus	M	Subdominant	2018	SN	13	26		n	11	Offspring
10.04.19	2019	18:50	AP 2019-04-10	RCNX0019_AP dogs sniffing	MJ	MJ1	Neighbour	Apoka	Saturn	M	Subdominant	2018	SN	13	27		n	11	Offspring
10.04.19	2019	18:51	AP 2019-04-10	RCNX0020_AP dogs sniffing	MJ	MJ1	Neighbour	Apoka	Neptune	M	Subdominant	2018	SN	14	3		n	11	Offspring
10.04.19	2019	18:53	AP 2019-04-10	RCNX0021_AP Cruz	MJ	MJ1	Neighbour	Apoka	Cruz	M	Subdominant	2017	SN	11	6		n	11	Offspring
10.04.19	2019	19:37	AP 2019-04-10	RCNX0022_AP dogs	MJ	MJ1	Neighbour	Apoka	Francisco	M	Subdominant	2017						11	Offspring
10.04.19	2019	19:38	AP 2019-04-10	RCNX0023_AP dogs	MJ	MJ1	Neighbour	Apoka	Francisco	M	Subdominant	2017						11	Offspring
10.04.19	2019	22:23	AP 2019-04-10	RCNX0021	MJ	MJ2	Neighbour	Apoka	Darius	M	Dominant	2009	F	18	1	unk		11	Founder
10.04.19	2019	23:03	AP 2019-04-10	RCNX0022	MJ	MJ2	Neighbour	Apoka	Neptune	M	Subdominant	2018						11	Offspring
10.04.19	2019	23:15	AP 2019-04-10	RCNX0023	MJ	MJ2	Neighbour	Apoka	Unknown	U	Unk	Unk						11	Offspring
10.04.19	2019	23:24	AP 2019-04-10	RCNX0024	MJ	MJ2	Neighbour	Apoka	Jupiter	M	Subdominant	2018						11	Offspring
10.04.19	2019	23:51	AP 2019-04-10	RCNX0025	MJ	MJ2	Neighbour	Apoka	Mars	M	Subdominant	2018	SN	18	2		n	11	Offspring
10.04.19	2019	23:54	AP 2019-04-10	RCNX0026	MJ	MJ2	Neighbour	Apoka	Unknown	U	Unk	Unk						11	Offspring
10.04.19	2019	23:54	AP 2019-04-10	RCNX0027	MJ	MJ2	Neighbour	Apoka	Earth	F	Subdominant	2018	SN	19	1		y	11	Offspring
10.04.19	2019	23:54	AP 2019-04-10	RCNX0027	MJ	MJ2	Neighbour	Apoka	Earth	F	Subdominant	2018	UR	19	2	y		11	Offspring
10.04.19	2019	23:56	AP 2019-04-10	RCNX0024_AP dogs	MJ	MJ1	Neighbour	Apoka	Earth	F	Subdominant	2018						11	Offspring
11.04.19	2019	01:38	AP 2019-04-10	RCNX0028	MJ	MJ2	Neighbour	Apoka	Laguna	F	Subdominant	2017	SN	18	3		n	11	Offspring
11.04.19	2019	02:50	AP 2019-04-10	RCNX0029	MJ	MJ2	Neighbour	Apoka	Uranus	M	Subdominant	2018						11	Offspring
11.04.19	2019	02:50	AP 2019-04-10	RCNX0025_AP dogs marking	MJ	MJ1	Neighbour	Apoka	Neptune	M	Subdominant	2018						11	Offspring
11.04.19	2019	02:50	AP 2019-04-10	RCNX0025_AP dogs marking	MJ	MJ1	Neighbour	Apoka	Earth	F	Subdominant	2018						11	Offspring
11.04.19	2019	02:56	AP 2019-04-10	RCNX0030	MJ	MJ2	Neighbour	Apoka	Seronera	F	Dominant	2012	SN	1	5		y	11	Founder
11.04.19	2019	02:56	AP 2019-04-10	RCNX0030	MJ	MJ2	Neighbour	Apoka	Seronera	F	Dominant	2012	F	1	6	y		11	Founder
11.04.19	2019	02:56	AP 2019-04-10	RCNX0030	MJ	MJ2	Neighbour	Apoka	Seronera	F	Dominant	2012	SN	15	3		y	11	Founder
11.04.19	2019	02:56	AP 2019-04-10	RCNX0030	MJ	MJ2	Neighbour	Apoka	Seronera	F	Dominant	2012	F	15	4	y		11	Founder
11.04.19	2019	05:58	AP 2019-04-10	RCNX0026_AP dogs	MJ	MJ1	Neighbour	Apoka	Hollister	M	Subdominant	2017	F	20	1	n		11	Offspring
11.04.19	2019	05:58	AP 2019-04-10	RCNX0026_AP dogs	MJ	MJ1	Neighbour	Apoka	Neptune	M	Subdominant	2018	UR	21	1	n		11	Offspring
11.04.19	2019	05:58	AP 2019-04-10	RCNX0026_AP dogs	MJ	MJ1	Neighbour	Apoka	Unknown	U	Unk	Unk						11	Offspring
18.04.19	2019	02:17	AP 2019-04-18	MFDC0140_AP	AN	AN1	Neighbour	Apoka	Redding	F	Subdominant	2017	SN	20	3		y	11	Offspring
18.04.19	2019	02:17	AP 2019-04-18	MFDC0140_AP	AN	AN1	Neighbour	Apoka	Redding	F	Subdominant	2017	UR	20	4	y		11	Offspring
18.04.19	2019	02:17	AP 2019-04-18	MFDC0140_AP	AN	AN1	Neighbour	Apoka	Redding	F	Subdominant	2017	SN	20	5		y	11	Offspring
18.04.19	2019	02:17	AP 2019-04-18	MFDC0140_AP	AN	AN1	Neighbour	Apoka	Redding	F	Subdominant	2017	UR	20	6	y		11	Offspring
18.04.19	2019	02:17	AP 2019-04-18	MFDC0140_AP	AN	AN1	Neighbour	Apoka	Redding	F	Subdominant	2017	SN	12	47		y	11	Offspring
18.04.19	2019	02:17	AP 2019-04-18	MFDC0140_AP	AN	AN1	Neighbour	Apoka	Redding	F	Subdominant	2017	UR	12	48	y		11	Offspring
18.04.19	2019	02:17	AP 2019-04-18	MFDC0140_AP	AN	AN1	Neighbour	Apoka	Redding	F	Subdominant	2017	SN	12	49		y	11	Offspring
18.04.19	2019	02:17	AP 2019-04-18	MFDC0140_AP	AN	AN1	Neighbour	Apoka	Redding	F	Subdominant	2017	UR	12	50	y		11	Offspring
18.04.19	2019	02:17	AP 2019-04-18	MFDC0140_AP	AN	AN1	Neighbour	Apoka	Darius	M	Dominant	2009	SN	12	51		y	11	Founder
18.04.19	2019	02:17	AP 2019-04-18	MFDC0140_AP	AN	AN1	Neighbour	Apoka	Darius	M	Dominant	2009	UR	12	52	y		11	Founder
18.04.19	2019	02:17	AP 2019-04-18	MFDC0140_AP	AN	AN1	Neighbour	Apoka	Darius	M	Dominant	2009	SN	12	53		y	11	Founder
18.04.19	2019	02:17	AP 2019-04-18	MFDC0140_AP	AN	AN1	Neighbour	Apoka	Darius	M	Dominant	2009	UR	12	54	y		11	Founder
18.04.19	2019	02:17	AP 2019-04-18	MFDC0140_AP	AN	AN1	Neighbour	Apoka	Encinitas	F	Subdominant	2017	SN	11	30		n	11	Offspring
18.04.19	2019	02:17	AP 2019-04-18	MFDC0140_AP	AN	AN1	Neighbour	Apoka	Laguna	F	Subdominant	2017	SN	15	47		n	11	Offspring
18.04.19	2019	02:17	AP 2019-04-18	RCNX0011_AP	AN	AN2	Neighbour	Apoka	Francisco	M	Subdominant	2017	UR	22	1	unk		11	Offspring
18.04.19	2019	02:18	AP 2019-04-18	MFDC0141_AP	AN	AN1	Neighbour	Apoka	Cruz	M	Subdominant	2017	UR	23	1	n		11	Offspring
18.04.19	2019	02:18	AP 2019-04-18	MFDC0141_AP	AN	AN1	Neighbour	Apoka	Francisco	M	Subdominant	2017	SN	13	8		n	11	Offspring
18.04.19	2019	02:18	AP 2019-04-18	MFDC0141_AP	AN	AN1	Neighbour	Apoka	Escondida	F	Subdominant	2017	SN	2	10		n	11	Offspring
18.04.19	2019	02:18	AP 2019-04-18	MFDC0141_AP	AN	AN1	Neighbour	Apoka	Hollister	M	Subdominant	2017	SN	2	11		n	11	Offspring
18.04.19	2019	02:18	AP 2019-04-18	MFDC0141_AP	AN	AN1	Neighbour	Apoka	Darius	M	Dominant	2009	SN	12	55		n	11	Founder
18.04.19	2019	02:19	AP 2019-04-18	RCNX0012_AP	AN	AN2	Neighbour	Apoka	Darius	M	Dominant	2009	SN	13	9		n	11	Founder
18.04.19	2019	02:19	AP 2019-04-18	RCNX0012_AP	AN	AN2	Neighbour	Apoka	Escondida	F	Subdominant	2017	SN	8	84		n	11	Offspring
18.04.19	2019	02:19	AP 2019-04-18	RCNX0012_AP	AN	AN2	Neighbour	Apoka	Hollister	M	Subdominant	2017	SN	8	85		n	11	Offspring
18.04.19	2019	02:19	AP 2019-04-18	RCNX0012_AP	AN	AN2	Neighbour	Apoka	Hollister	M	Subdominant	2017	SN	24	1		y	11	Offspring
18.04.19	2019	02:19	AP 2019-04-18	RCNX0012_AP	AN	AN2	Neighbour	Apoka	Hollister	M	Subdominant	2017	F	24	2	y		11	Offspring
18.04.19	2019	02:19	AP 2019-04-18	RCNX0012_AP	AN	AN2	Neighbour	Apoka	Cruz	M	Subdominant	2017						11	Offspring
18.04.19	2019	02:19	AP 2019-04-18	MFDC0142_AP	AN	AN1	Neighbour	Apoka	Hollister	M	Subdominant	2017	SN	15	48		n	11	Offspring
18.04.19	2019	02:20	AP 2019-04-18	MFDC0143_AP	AN	AN1	Neighbour	Apoka	Escondida	F	Subdominant	2017	SN	11	31		n	11	Offspring
18.04.19	2019	03:34	AP 2019-04-18	MFDC0144_AP	AN	AN1	Neighbour	Apoka	Uranus	M	Subdominant	2018	SN	21	2		n	11	Offspring
18.04.19	2019	03:34	AP 2019-04-18	MFDC0144_AP	AN	AN1	Neighbour	Apoka	Venus	F	Subdominant	2018	SN	21	3		n	11	Offspring
18.04.19	2019	03:34	AP 2019-04-18	MFDC0144_AP	AN	AN1	Neighbour	Apoka	Venus	F	Subdominant	2018	SN	12	56		n	11	Offspring
18.04.19	2019	03:34	AP 2019-04-18	MFDC0144_AP	AN	AN1	Neighbour	Apoka	Uranus	M	Subdominant	2018	SN	13	10		n	11	Offspring
18.04.19	2019	03:34	AP 2019-04-18	MFDC0144_AP	AN	AN1	Neighbour	Apoka	Venus	F	Subdominant	2018	SN	13	11		n	11	Offspring
18.04.19	2019	03:35	AP 2019-04-18	RCNX0014_AP	AN	AN2	Neighbour	Apoka	Venus	F	Subdominant	2018	SN	22	2		n	11	Offspring
18.04.19	2019	03:35	AP 2019-04-18	RCNX0014_AP	AN	AN2	Neighbour	Apoka	Venus	F	Subdominant	2018	SN	24	3		n	11	Offspring
18.04.19	2019	05:59	AP 2019-04-18	MFDC0145_AP	AN	AN1	Neighbour	Apoka	Bishop	M	Subdominant	2017	SN	19	20		y	11	Offspring
18.04.19	2019	05:59	AP 2019-04-18	MFDC0145_AP	AN	AN1	Neighbour	Apoka	Bishop	M	Subdominant	2017	F	19	21	y		11	Offspring
18.04.19	2019	06:00	AP 2019-04-18	RCNX0016_AP	AN	AN2	Neighbour	Apoka	Bishop	M	Subdominant	2017	SN	24	4		n	11	Offspring
18.04.19	2019	06:00	AP 2019-04-18	RCNX0016_AP	AN	AN2	Neighbour	Apoka	Venus	F	Subdominant	2018						11	Offspring
18.04.19	2019	06:00	AP 2019-04-18	RCNX0016_AP	AN	AN2	Neighbour	Apoka	Bishop	M	Subdominant	2017	UR	27	1	n		11	Offspring
18.04.19	2019	06:00	AP 2019-04-18	RCNX0016_AP	AN	AN2	Neighbour	Apoka	Bishop	M	Subdominant	2017	UR	2	12	n		11	Offspring
18.04.19	2019	06:00	AP 2019-04-18	RCNX0016_AP	AN	AN2	Neighbour	Apoka	Mars	M	Subdominant	2018						11	Offspring
18.04.19	2019	06:01	AP 2019-04-18	RCNX0017_AP	AN	AN2	Neighbour	Apoka	Earth	F	Subdominant	2018						11	Offspring
18.04.19	2019	06:01	AP 2019-04-18	MFDC0146_AP	AN	AN1	Neighbour	Apoka	Unknown	U	Unk	Unk						11	Offspring
18.04.19	2019	06:02	AP 2019-04-18	MFDC0147_AP	AN	AN1	Neighbour	Apoka	Unknown	U	Unk	Unk						11	Offspring
18.04.19	2019	06:04	AP 2019-04-18	MFDC0148_AP	AN	AN1	Neighbour	Apoka	Encinitas	F	Subdominant	2017	SN	19	22		n	11	Offspring
18.04.19	2019	06:04	AP 2019-04-18	MFDC0148_AP	AN	AN1	Neighbour	Apoka	Encinitas	F	Subdominant	2017	SN	24	5		n	11	Offspring
18.04.19	2019	06:05	AP 2019-04-18	MFDC0149_AP	AN	AN1	Neighbour	Apoka	Escondida	F	Subdominant	2017	SN	10	4		n	11	Offspring
18.04.19	2019	06:08	AP 2019-04-18	MFDC0150_AP	AN	AN1	Neighbour	Apoka	Escondida	F	Subdominant	2017	SN	11	32		n	11	Offspring
18.04.19	2019	06:08	AP 2019-04-18	MFDC0150_AP	AN	AN1	Neighbour	Apoka	Redding	F	Subdominant	2017	SN	23	2		n	11	Offspring
18.04.19	2019	06:08	AP 2019-04-18	RCNX0019_AP	AN	AN2	Neighbour	Apoka	Redding	F	Subdominant	2017	SN	8	86		n	11	Offspring
18.04.19	2019	06:10	AP 2019-04-18	MFDC0152_AP	AN	AN1	Neighbour	Apoka	Redding	F	Subdominant	2017	F	25	1	unk		11	Offspring
18.04.19	2019	06:10	AP 2019-04-18	MFDC0152_AP	AN	AN1	Neighbour	Apoka	Newport	M	Subdominant	2017	SN	11	33		n	11	Offspring
18.04.19	2019	06:10	AP 2019-04-18	MFDC0152_AP	AN	AN1	Neighbour	Apoka	Newport	M	Subdominant	2017	F	26	1	n		11	Offspring
18.04.19	2019	06:10	AP 2019-04-18	MFDC0152_AP	AN	AN1	Neighbour	Apoka	Redding	F	Subdominant	2017	SN	20	7		n	11	Offspring
18.04.19	2019	06:16	AP 2019-04-18	RCNX0020_AP	AN	AN2	Neighbour	Apoka	Darius	M	Dominant	2009	SN	8	87		y	11	Founder
18.04.19	2019	06:16	AP 2019-04-18	RCNX0020_AP	AN	AN2	Neighbour	Apoka	Darius	M	Dominant	2009	UR	8	88	y		11	Founder
18.04.19	2019	06:16	AP 2019-04-18	RCNX0020_AP	AN	AN2	Neighbour	Apoka	Darius	M	Dominant	2009	SN	8	89		y	11	Founder
18.04.19	2019	06:16	AP 2019-04-18	RCNX0020_AP	AN	AN2	Neighbour	Apoka	Darius	M	Dominant	2009	UR	8	90	y		11	Founder
18.04.19	2019	06:16	AP 2019-04-18	RCNX0020_AP	AN	AN2	Neighbour	Apoka	Darius	M	Dominant	2009	SN	8	91		n	11	Founder
19.04.19	2019	01:27	WA 2019-04-19	MFDC0162_WA	AN	AN1	Neighbour	Warrior	Namib	F	Subdominant	2015	SN	19	23		n	10	Founder
19.04.19	2019	01:27	WA 2019-04-19	MFDC0162_WA	AN	AN1	Neighbour	Warrior	Namib	F	Subdominant	2015	SN	25	2		n	10	Founder
19.04.19	2019	01:27	WA 2019-04-19	MFDC0162_WA	AN	AN1	Neighbour	Warrior	Gobi	F	Dominant	2015	SN	25	3		n	10	Founder
19.04.19	2019	01:27	WA 2019-04-19	MFDC0162_WA	AN	AN1	Neighbour	Warrior	Gauteng	M	Dominant	2017	SN	25	4		n	10	Founder
19.04.19	2019	01:27	WA 2019-04-19	MFDC0162_WA	AN	AN1	Neighbour	Warrior	Unknown	U	Subdominant	Unk	SN	25	5		n	10	Unknown
19.04.19	2019	01:27	WA 2019-04-19	MFDC0162_WA	AN	AN1	Neighbour	Warrior	Unknown	U	Subdominant	Unk	SN	25	6		n	10	Unknown
19.04.19	2019	01:27	WA 2019-04-19	MFDC0162_WA	AN	AN1	Neighbour	Warrior	Unknown	U	Subdominant	Unk	SN	25	7		n	10	Unknown
19.04.19	2019	01:27	WA 2019-04-19	RCNX0021_WA	AN	AN2	Neighbour	Warrior	Belgium	M	Subdominant	2016	SN	22	3		n	10	Founder
19.04.19	2019	01:27	WA 2019-04-19	RCNX0021_WA	AN	AN2	Neighbour	Warrior	Belgium	M	Subdominant	2016	SN	12	57		n	10	Founder
19.04.19	2019	01:27	WA 2019-04-19	RCNX0021_WA	AN	AN2	Neighbour	Warrior	Gobi	F	Dominant	2015	SN	8	92		n	10	Founder
19.04.19	2019	01:27	WA 2019-04-19	RCNX0021_WA	AN	AN2	Neighbour	Warrior	Namib	F	Subdominant	2015	SN	27	2		n	10	Founder
19.04.19	2019	01:27	WA 2019-04-19	RCNX0021_WA	AN	AN2	Neighbour	Warrior	Atacama	F	Subdominant	2015	SN	8	93		n	10	Founder
19.04.19	2019	01:28	WA 2019-04-19	RCNX0021_WA	AN	AN2	Neighbour	Warrior	Gobi	F	Dominant	2015	SN	8	94		y	10	Founder
19.04.19	2019	01:28	WA 2019-04-19	RCNX0021_WA	AN	AN2	Neighbour	Warrior	Gobi	F	Dominant	2015	UR	8	95	y		10	Founder
19.04.19	2019	01:28	WA 2019-04-19	RCNX0021_WA	AN	AN2	Neighbour	Warrior	Gauteng	M	Dominant	2017	SN	2	13		n	10	Founder
19.04.19	2019	01:28	WA 2019-04-19	RCNX0021_WA	AN	AN2	Neighbour	Warrior	Karakum	F	Subdominant	2015	SN	27	3		n	10	Founder
19.04.19	2019	01:28	WA 2019-04-19	MFDC0163_WA	AN	AN1	Neighbour	Warrior	Karakum	F	Subdominant	2015	SN	26	2		n	10	Founder
19.04.19	2019	01:28	WA 2019-04-19	RCNX0021_WA	AN	AN2	Neighbour	Warrior	Gauteng	M	Dominant	2017	SN	27	4		n	10	Founder
19.04.19	2019	01:28	WA 2019-04-19	RCNX0021_WA	AN	AN2	Neighbour	Warrior	Namib	F	Subdominant	2015	SN	8	96		n	10	Founder
19.04.19	2019	01:28	WA 2019-04-19	RCNX0021_WA	AN	AN2	Neighbour	Warrior	Gobi	F	Dominant	2015	SN	24	6		n	10	Founder
19.04.19	2019	01:28	WA 2019-04-19	RCNX0021_WA	AN	AN2	Neighbour	Warrior	Croatia	M	Subdominant	2016	SN	3	9		n	10	Founder
19.04.19	2019	01:28	WA 2019-04-19	RCNX0021_WA	AN	AN2	Neighbour	Warrior	Belgium	M	Subdominant	2016	SN	3	10		n	10	Founder
19.04.19	2019	01:28	WA 2019-04-19	RCNX0021_WA	AN	AN2	Neighbour	Warrior	Karakum	F	Subdominant	2015	SN	24	7		n	10	Founder
19.04.19	2019	01:28	WA 2019-04-19	RCNX0021_WA	AN	AN2	Neighbour	Warrior	Dingo	M	Subdominant	2015	SN	2	14		n	10	Founder
19.04.19	2019	01:28	WA 2019-04-19	RCNX0021_WA	AN	AN2	Neighbour	Warrior	Dingo	M	Subdominant	2015	SN	27	5		n	10	Founder
19.04.19	2019	01:28	WA 2019-04-19	RCNX0021_WA	AN	AN2	Neighbour	Warrior	Norway	M	Subdominant	2016	SN	24	8		n	10	Founder
19.04.19	2019	01:28	WA 2019-04-19	RCNX0021_WA	AN	AN2	Neighbour	Warrior	Honduras	M	Subdominant	2017	SN	2	15		n	10	Founder
19.04.19	2019	01:28	WA 2019-04-19	RCNX0021_WA	AN	AN2	Neighbour	Warrior	Gauteng	M	Dominant	2017	SN	8	97		y	10	Founder
19.04.19	2019	01:28	WA 2019-04-19	RCNX0021_WA	AN	AN2	Neighbour	Warrior	Gauteng	M	Dominant	2017	UR	8	98	y		10	Founder
19.04.19	2019	01:28	WA 2019-04-19	RCNX0021_WA	AN	AN2	Neighbour	Warrior	Atacama	F	Subdominant	2015	SN	22	4		n	10	Founder
19.04.19	2019	01:28	WA 2019-04-19	RCNX0021_WA	AN	AN2	Neighbour	Warrior	Gauteng	M	Dominant	2017	SN	24	9		n	10	Founder
19.04.19	2019	01:28	WA 2019-04-19	RCNX0022_WA	AN	AN2	Neighbour	Warrior	Gauteng	M	Dominant	2017	SN	24	10		n	10	Founder
19.04.19	2019	01:28	WA 2019-04-19	RCNX0022_WA	AN	AN2	Neighbour	Warrior	Dingo	M	Subdominant	2015	SN	24	11		n	10	Founder
19.04.19	2019	01:28	WA 2019-04-19	RCNX0022_WA	AN	AN2	Neighbour	Warrior	Honduras	M	Subdominant	2017	SN	8	99		n	10	Founder
19.04.19	2019	01:28	WA 2019-04-19	RCNX0022_WA	AN	AN2	Neighbour	Warrior	Karakum	F	Subdominant	2015	SN	22	5		n	10	Founder
19.04.19	2019	01:28	WA 2019-04-19	RCNX0022_WA	AN	AN2	Neighbour	Warrior	Namib	F	Subdominant	2015	SN	22	6		n	10	Founder
19.04.19	2019	01:28	WA 2019-04-19	RCNX0022_WA	AN	AN2	Neighbour	Warrior	Belgium	M	Subdominant	2016	SN	22	7		n	10	Founder
19.04.19	2019	01:28	WA 2019-04-19	RCNX0022_WA	AN	AN2	Neighbour	Warrior	Norway	M	Subdominant	2016	SN	3	11		n	10	Founder
19.04.19	2019	01:28	WA 2019-04-19	RCNX0022_WA	AN	AN2	Neighbour	Warrior	Atacama	F	Subdominant	2015	SN	22	8		n	10	Founder
19.04.19	2019	01:28	WA 2019-04-19	RCNX0022_WA	AN	AN2	Neighbour	Warrior	Croatia	M	Subdominant	2016	SN	2	16		n	10	Founder
19.04.19	2019	01:28	WA 2019-04-19	RCNX0022_WA	AN	AN2	Neighbour	Warrior	Belgium	M	Subdominant	2016	SN	2	17		n	10	Founder
19.04.19	2019	01:28	WA 2019-04-19	RCNX0022_WA	AN	AN2	Neighbour	Warrior	Croatia	M	Subdominant	2016	SN	27	6		n	10	Founder
19.04.19	2019	01:28	WA 2019-04-19	RCNX0022_WA	AN	AN2	Neighbour	Warrior	Gauteng	M	Dominant	2017	SN	8	100		n	10	Founder
19.04.19	2019	01:28	WA 2019-04-19	RCNX0022_WA	AN	AN2	Neighbour	Warrior	Croatia	M	Subdominant	2016	SN	8	101		n	10	Founder
19.04.19	2019	01:28	WA 2019-04-19	RCNX0022_WA	AN	AN2	Neighbour	Warrior	Belgium	M	Subdominant	2016	SN	8	102		n	10	Founder
19.04.19	2019	01:28	WA 2019-04-19	RCNX0022_WA	AN	AN2	Neighbour	Warrior	Gobi	F	Dominant	2015	SN	16	21		n	10	Founder
19.04.19	2019	01:28	WA 2019-04-19	RCNX0022_WA	AN	AN2	Neighbour	Warrior	Norway	M	Subdominant	2016	SN	16	22		n	10	Founder
19.04.19	2019	01:28	WA 2019-04-19	RCNX0022_WA	AN	AN2	Neighbour	Warrior	Atacama	F	Subdominant	2015	SN	16	23		n	10	Founder
19.04.19	2019	01:28	WA 2019-04-19	MFDC0163_WA	AN	AN1	Neighbour	Warrior	Namib	F	Subdominant	2015	SN	12	58		n	10	Founder
19.04.19	2019	01:29	WA 2019-04-19	RCNX0023_WA	AN	AN2	Neighbour	Warrior	Belgium	M	Subdominant	2016	SN	8	103		n	10	Founder
19.04.19	2019	01:29	WA 2019-04-19	RCNX0023_WA	AN	AN2	Neighbour	Warrior	Gauteng	M	Dominant	2017	SN	22	9		n	10	Founder
19.04.19	2019	01:29	WA 2019-04-19	RCNX0023_WA	AN	AN2	Neighbour	Warrior	Namib	F	Subdominant	2015	SN	16	24		n	10	Founder
19.04.19	2019	01:29	WA 2019-04-19	RCNX0023_WA	AN	AN2	Neighbour	Warrior	Gauteng	M	Dominant	2017	SN	16	25		n	10	Founder
19.04.19	2019	01:29	WA 2019-04-19	RCNX0023_WA	AN	AN2	Neighbour	Warrior	Karakum	F	Subdominant	2015	SN	22	10		n	10	Founder
19.04.19	2019	01:29	WA 2019-04-19	RCNX0023_WA	AN	AN2	Neighbour	Warrior	Belgium	M	Subdominant	2016	SN	27	7		n	10	Founder
19.04.19	2019	01:29	WA 2019-04-19	RCNX0023_WA	AN	AN2	Neighbour	Warrior	Karakum	F	Subdominant	2015	SN	24	12		n	10	Founder
19.04.19	2019	01:29	WA 2019-04-19	RCNX0023_WA	AN	AN2	Neighbour	Warrior	Belgium	M	Subdominant	2016	SN	24	13		n	10	Founder
19.04.19	2019	01:29	WA 2019-04-19	RCNX0023_WA	AN	AN2	Neighbour	Warrior	Namib	F	Subdominant	2015	SN	24	14		n	10	Founder
19.04.19	2019	01:29	WA 2019-04-19	RCNX0023_WA	AN	AN2	Neighbour	Warrior	Gauteng	M	Dominant	2017	SN	3	12		n	10	Founder
19.04.19	2019	01:29	WA 2019-04-19	MFDC0164_WA	AN	AN1	Neighbour	Warrior	Gobi	F	Dominant	2015	SN	15	49		n	10	Founder
19.04.19	2019	01:29	WA 2019-04-19	MFDC0164_WA	AN	AN1	Neighbour	Warrior	Gobi	F	Dominant	2015	SN	11	34		n	10	Founder
19.04.19	2019	01:29	WA 2019-04-19	MFDC0164_WA	AN	AN1	Neighbour	Warrior	Atacama	F	Subdominant	2015	SN	11	35		n	10	Founder
19.04.19	2019	01:29	WA 2019-04-19	MFDC0164_WA	AN	AN1	Neighbour	Warrior	Gobi	F	Dominant	2015	SN	19	24		n	10	Founder
19.04.19	2019	01:29	WA 2019-04-19	MFDC0164_WA	AN	AN1	Neighbour	Warrior	Croatia	M	Subdominant	2016	SN	25	8		n	10	Founder
19.04.19	2019	01:29	WA 2019-04-19	MFDC0164_WA	AN	AN1	Neighbour	Warrior	Gobi	F	Dominant	2015	SN	25	9		n	10	Founder
19.04.19	2019	01:29	WA 2019-04-19	MFDC0164_WA	AN	AN1	Neighbour	Warrior	Croatia	M	Subdominant	2016	SN	26	3		n	10	Founder
19.04.19	2019	01:29	WA 2019-04-19	MFDC0165_WA	AN	AN1	Neighbour	Warrior	Norway	M	Subdominant	2016	SN	26	4		n	10	Founder
19.04.19	2019	01:29	WA 2019-04-19	MFDC0165_WA	AN	AN1	Neighbour	Warrior	Norway	M	Subdominant	2016	SN	15	50		n	10	Founder
19.04.19	2019	01:29	WA 2019-04-19	MFDC0165_WA	AN	AN1	Neighbour	Warrior	Gauteng	M	Dominant	2017	SN	26	5		n	10	Founder
19.04.19	2019	01:29	WA 2019-04-19	MFDC0165_WA	AN	AN1	Neighbour	Warrior	Gauteng	M	Dominant	2017	SN	19	25		n	10	Founder
19.04.19	2019	01:29	WA 2019-04-19	RCNX0024_WA	AN	AN2	Neighbour	Warrior	Belgium	M	Subdominant	2016	SN	8	104		n	10	Founder
19.04.19	2019	01:29	WA 2019-04-19	RCNX0024_WA	AN	AN2	Neighbour	Warrior	Honduras	M	Subdominant	2017	SN	16	26		n	10	Founder
19.04.19	2019	01:29	WA 2019-04-19	RCNX0024_WA	AN	AN2	Neighbour	Warrior	Belgium	M	Subdominant	2016	SN	27	8		n	10	Founder
19.04.19	2019	01:29	WA 2019-04-19	RCNX0024_WA	AN	AN2	Neighbour	Warrior	Atacama	F	Subdominant	2015	SN	2	18		n	10	Founder
19.04.19	2019	01:29	WA 2019-04-19	RCNX0024_WA	AN	AN2	Neighbour	Warrior	Honduras	M	Subdominant	2017	SN	22	11		n	10	Founder
19.04.19	2019	01:29	WA 2019-04-19	RCNX0024_WA	AN	AN2	Neighbour	Warrior	Gobi	F	Dominant	2015	SN	22	12		n	10	Founder
19.04.19	2019	01:30	WA 2019-04-19	RCNX0024_WA	AN	AN2	Neighbour	Warrior	Belgium	M	Subdominant	2016	SN	24	15		n	10	Founder
19.04.19	2019	01:30	WA 2019-04-19	RCNX0024_WA	AN	AN2	Neighbour	Warrior	Atacama	F	Subdominant	2015	SN	24	16		n	10	Founder
19.04.19	2019	01:37	WA 2019-04-19	MFDC0167_WA	AN	AN1	Neighbour	Warrior	Atacama	F	Subdominant	2015	SN	19	26		n	10	Founder
19.04.19	2019	01:37	WA 2019-04-19	MFDC0167_WA	AN	AN1	Neighbour	Warrior	Atacama	F	Subdominant	2015	SN	26	6		n	10	Founder
19.04.19	2019	01:37	WA 2019-04-19	MFDC0167_WA	AN	AN1	Neighbour	Warrior	Atacama	F	Subdominant	2015	SN	25	10		n	10	Founder
19.04.19	2019	01:37	WA 2019-04-19	MFDC0167_WA	AN	AN1	Neighbour	Warrior	Atacama	F	Subdominant	2015	SN	20	8		n	10	Founder
19.04.19	2019	01:37	WA 2019-04-19	MFDC0167_WA	AN	AN1	Neighbour	Warrior	Dingo	M	Subdominant	2015	SN	11	36		n	10	Founder
21.04.19	2019	00:05	AP 2019-04-21	RCNX0037_AP	MR	MR2	Neighbour	Apoka	Redding	F	Subdominant	2017						11	Offspring
21.04.19	2019	00:05	AP 2019-04-21	RCNX0037_AP	MR	MR2	Neighbour	Apoka	Encinitas	F	Subdominant	2017	SN	1	15		n	11	Offspring
21.04.19	2019	00:06	AP 2019-04-21	RCNX0038_AP	MR	MR2	Neighbour	Apoka	Encinitas	F	Subdominant	2017						11	Offspring
21.04.19	2019	00:07	AP 2019-04-21	RCNX0039_AP	MR	MR2	Neighbour	Apoka	Cruz	M	Subdominant	2017	SN	7	15		y	11	Offspring
21.04.19	2019	00:07	AP 2019-04-21	RCNX0039_AP	MR	MR2	Neighbour	Apoka	Cruz	M	Subdominant	2017	F	7	16	y		11	Offspring
21.04.19	2019	00:07	AP 2019-04-21	RCNX0040_AP	MR	MR2	Neighbour	Apoka	Cruz	M	Subdominant	2017	SN	10	1		y	11	Offspring
21.04.19	2019	00:07	AP 2019-04-21	RCNX0040_AP	MR	MR2	Neighbour	Apoka	Cruz	M	Subdominant	2017	F	10	2	y		11	Offspring
21.04.19	2019	00:07	AP 2019-04-21	RCNX0040_AP	MR	MR2	Neighbour	Apoka	Hollister	M	Subdominant	2017						11	Offspring
21.04.19	2019	00:07	AP 2019-04-21	RCNX0040_AP	MR	MR2	Neighbour	Apoka	Jupiter	M	Subdominant	2018	SN	5	18		n	11	Offspring
21.04.19	2019	00:07	AP 2019-04-21	RCNX0040_AP	MR	MR2	Neighbour	Apoka	Mercury	M	Subdominant	2018						11	Offspring
21.04.19	2019	00:22	AP 2019-04-21	RCNX0042_AP	MR	MR2	Neighbour	Apoka	Venus	F	Subdominant	2018						11	Offspring
21.04.19	2019	00:22	AP 2019-04-21	RCNX0042_AP	MR	MR2	Neighbour	Apoka	Uranus	M	Subdominant	2018						11	Offspring
21.04.19	2019	00:28	AP 2019-04-21	RCNX0043_AP	MR	MR2	Neighbour	Apoka	Mars	M	Subdominant	2018	SN	7	17		n	11	Offspring
21.04.19	2019	08:40	AP 2019-04-21	RCNX0048_AP	MR	MR2	Neighbour	Apoka	Seronera	F	Dominant	2012	SN	9	31		y	11	Founder
21.04.19	2019	08:40	AP 2019-04-21	RCNX0048_AP	MR	MR2	Neighbour	Apoka	Seronera	F	Dominant	2012	UR	9	32	y		11	Founder
21.04.19	2019	08:40	AP 2019-04-21	RCNX0048_AP	MR	MR2	Neighbour	Apoka	Saturn	M	Subdominant	2018	SN	9	33		n	11	Offspring
21.04.19	2019	08:41	AP 2019-04-21	RCNX0049_AP	MR	MR2	Neighbour	Apoka	Darius	M	Dominant	2009	SN	9	34		y	11	Founder
21.04.19	2019	08:41	AP 2019-04-21	RCNX0049_AP	MR	MR2	Neighbour	Apoka	Darius	M	Dominant	2009	UR	9	35	y		11	Founder
21.04.19	2019	08:41	AP 2019-04-21	RCNX0049_AP	MR	MR2	Neighbour	Apoka	Darius	M	Dominant	2009	SN	1	16		y	11	Founder
21.04.19	2019	08:41	AP 2019-04-21	RCNX0049_AP	MR	MR2	Neighbour	Apoka	Darius	M	Dominant	2009	UR	1	17	y		11	Founder
22.04.19	2019	04:08	AP 2019-04-22	RCNX0023	MJ	MJ2	Neighbour	Apoka	Cruz	M	Subdominant	2017	SN	4	101		n	11	Offspring
22.04.19	2019	04:09	AP 2019-04-22	RCNX0023	MJ	MJ2	Neighbour	Apoka	Seronera	F	Dominant	2012	SN	2	50		y	11	Founder
22.04.19	2019	04:09	AP 2019-04-22	RCNX0023	MJ	MJ2	Neighbour	Apoka	Seronera	F	Dominant	2012	UR	2	51	y		11	Founder
22.04.19	2019	04:09	AP 2019-04-22	RCNX0020_Cruz Seronera Darius	MJ	MJ1	Neighbour	Apoka	Seronera	F	Dominant	2012	SN	3	9		y	11	Founder
22.04.19	2019	04:09	AP 2019-04-22	RCNX0020_Cruz Seronera Darius	MJ	MJ1	Neighbour	Apoka	Seronera	F	Dominant	2012	F	3	10	y		11	Founder
22.04.19	2019	04:09	AP 2019-04-22	RCNX0020_Cruz Seronera Darius	MJ	MJ1	Neighbour	Apoka	Darius	M	Dominant	2009	SN	3	11		y	11	Founder
22.04.19	2019	04:09	AP 2019-04-22	RCNX0024	MJ	MJ2	Neighbour	Apoka	Darius	M	Dominant	2009	UR	3	12	y		11	Founder
22.04.19	2019	04:09	AP 2019-04-22	RCNX0024	MJ	MJ2	Neighbour	Apoka	Seronera	F	Dominant	2012	SN	4	102		y	11	Founder
22.04.19	2019	04:09	AP 2019-04-22	RCNX0024	MJ	MJ2	Neighbour	Apoka	Seronera	F	Dominant	2012	UR	4	103	y		11	Founder
22.04.19	2019	04:09	AP 2019-04-22	RCNX0024	MJ	MJ2	Neighbour	Apoka	Darius	M	Dominant	2009	SN	4	104		y	11	Founder
22.04.19	2019	04:09	AP 2019-04-22	RCNX0024	MJ	MJ2	Neighbour	Apoka	Darius	M	Dominant	2009	UR	4	105	y		11	Founder
22.04.19	2019	04:10	AP 2019-04-22	RCNX0024	MJ	MJ2	Neighbour	Apoka	Darius	M	Dominant	2009	SN	4	106		y	11	Founder
22.04.19	2019	04:10	AP 2019-04-22	RCNX0024	MJ	MJ2	Neighbour	Apoka	Darius	M	Dominant	2009	UR	4	107	y		11	Founder
22.04.19	2019	04:10	AP 2019-04-22	RCNX0024	MJ	MJ2	Neighbour	Apoka	Darius	M	Dominant	2009	SN	4	108		y	11	Founder
22.04.19	2019	04:10	AP 2019-04-22	RCNX0024	MJ	MJ2	Neighbour	Apoka	Darius	M	Dominant	2009	F	4	109	y		11	Founder
22.04.19	2019	04:10	AP 2019-04-22	RCNX0024	MJ	MJ2	Neighbour	Apoka	Escondida	F	Subdominant	2017	SN	2	52		n	11	Offspring
22.04.19	2019	04:10	AP 2019-04-22	RCNX0024	MJ	MJ2	Neighbour	Apoka	Francisco	M	Subdominant	2017	SN	2	53		y	11	Offspring
22.04.19	2019	04:10	AP 2019-04-22	RCNX0024	MJ	MJ2	Neighbour	Apoka	Francisco	M	Subdominant	2017	UR	2	54	y		11	Offspring
22.04.19	2019	04:10	AP 2019-04-22	RCNX0025	MJ	MJ2	Neighbour	Apoka	Redding	F	Subdominant	2017	SN	5	8		y	11	Offspring
22.04.19	2019	04:10	AP 2019-04-22	RCNX0025	MJ	MJ2	Neighbour	Apoka	Redding	F	Subdominant	2017	F	5	9	y		11	Offspring
22.04.19	2019	04:10	AP 2019-04-22	RCNX0025	MJ	MJ2	Neighbour	Apoka	Jupiter	M	Subdominant	2018	SN	5	10		n	11	Offspring
22.04.19	2019	04:11	AP 2019-04-22	RCNX0026	MJ	MJ2	Neighbour	Apoka	Mars	M	Subdominant	2018						11	Offspring
22.04.19	2019	04:11	AP 2019-04-22	RCNX0022	MJ	MJ1	Neighbour	Apoka	Hollister	M	Subdominant	2017	SN	20	2		n	11	Offspring
22.04.19	2019	04:11	AP 2019-04-22	RCNX0022	MJ	MJ1	Neighbour	Apoka	Redding	F	Subdominant	2017	SN	13	28		n	11	Offspring
22.04.19	2019	04:11	AP 2019-04-22	RCNX0022	MJ	MJ1	Neighbour	Apoka	Laguna	F	Subdominant	2017						11	Offspring
22.04.19	2019	04:11	AP 2019-04-22	RCNX0022	MJ	MJ1	Neighbour	Apoka	Saturn	M	Subdominant	2018						11	Offspring
22.04.19	2019	04:11	AP 2019-04-22	RCNX0023	MJ	MJ1	Neighbour	Apoka	Neptune	M	Subdominant	2018						11	Offspring
22.04.19	2019	04:11	AP 2019-04-22	RCNX0023	MJ	MJ1	Neighbour	Apoka	Hollister	M	Subdominant	2017	SN	3	13		n	11	Offspring
22.04.19	2019	04:11	AP 2019-04-22	RCNX0026	MJ	MJ2	Neighbour	Apoka	Redding	F	Subdominant	2017	SN	1	7		n	11	Offspring
22.04.19	2019	04:11	AP 2019-04-22	RCNX0023	MJ	MJ1	Neighbour	Apoka	Bishop	M	Subdominant	2017	SN	13	29		n	11	Offspring
22.04.19	2019	04:11	AP 2019-04-22	RCNX0023	MJ	MJ1	Neighbour	Apoka	Hollister	M	Subdominant	2017	SN	4	110		n	11	Offspring
22.04.19	2019	04:11	AP 2019-04-22	RCNX0023	MJ	MJ1	Neighbour	Apoka	Mercury	M	Subdominant	2018	SN	20	3		y	11	Offspring
22.04.19	2019	04:11	AP 2019-04-22	RCNX0023	MJ	MJ1	Neighbour	Apoka	Mercury	M	Subdominant	2018	F	20	4	y		11	Offspring
22.04.19	2019	04:11	AP 2019-04-22	RCNX0024	MJ	MJ1	Neighbour	Apoka	Redding	F	Subdominant	2017	SN	5	11		n	11	Offspring
22.04.19	2019	04:11	AP 2019-04-22	RCNX0024	MJ	MJ1	Neighbour	Apoka	Redding	F	Subdominant	2017	SN	2	55		n	11	Offspring
22.04.19	2019	04:12	AP 2019-04-22	RCNX0027	MJ	MJ2	Neighbour	Apoka	Bishop	M	Subdominant	2017	SN	13	30		n	11	Offspring
22.04.19	2019	04:12	AP 2019-04-22	RCNX0027	MJ	MJ2	Neighbour	Apoka	Hollister	M	Subdominant	2017						11	Offspring
22.04.19	2019	04:12	AP 2019-04-22	RCNX0027	MJ	MJ2	Neighbour	Apoka	Bishop	M	Subdominant	2017	SN	1	8		n	11	Offspring
22.04.19	2019	04:12	AP 2019-04-22	RCNX0025	MJ	MJ1	Neighbour	Apoka	Earth	F	Subdominant	2018	SN	20	5		n	11	Offspring
22.04.19	2019	04:15	AP 2019-04-22	RCNX0029	MJ	MJ2	Neighbour	Apoka	Hollister	M	Subdominant	2017						11	Offspring
22.04.19	2019	04:55	AP 2019-04-22	RCNX0030	MJ	MJ2	Neighbour	Apoka	Encinitas	F	Subdominant	2017						11	Offspring
22.04.19	2019	05:09	AP 2019-04-22	RCNX0031	MJ	MJ2	Neighbour	Apoka	Hollister	M	Subdominant	2017						11	Offspring
22.04.19	2019	05:13	AP 2019-04-22	RCNX0032	MJ	MJ2	Neighbour	Apoka	Hollister	M	Subdominant	2017						11	Offspring
22.04.19	2019	05:23	AP 2019-04-22	RCNX0033	MJ	MJ2	Neighbour	Apoka	Hollister	M	Subdominant	2017						11	Offspring
22.04.19	2019	05:24	AP 2019-04-22	RCNX0034	MJ	MJ2	Neighbour	Apoka	Hollister	M	Subdominant	2017	F	12	5	n		11	Offspring
22.04.19	2019	05:24	AP 2019-04-22	RCNX0034	MJ	MJ2	Neighbour	Apoka	Encinitas	F	Subdominant	2017						11	Offspring
22.04.19	2019	05:24	AP 2019-04-22	RCNX0034	MJ	MJ2	Neighbour	Apoka	Escondida	F	Subdominant	2017						11	Offspring
22.04.19	2019	05:24	AP 2019-04-22	RCNX0034	MJ	MJ2	Neighbour	Apoka	Francisco	M	Subdominant	2017						11	Offspring
22.04.19	2019	05:24	AP 2019-04-22	RCNX0034	MJ	MJ2	Neighbour	Apoka	Earth	F	Subdominant	2018						11	Offspring
22.04.19	2019	05:24	AP 2019-04-22	RCNX0034	MJ	MJ2	Neighbour	Apoka	Unknown	U	Unk	Unk						11	Offspring
22.04.19	2019	05:25	AP 2019-04-22	RCNX0035	MJ	MJ2	Neighbour	Apoka	Francisco	M	Subdominant	2017						11	Offspring
22.04.19	2019	05:25	AP 2019-04-22	RCNX0035	MJ	MJ2	Neighbour	Apoka	Unknown	U	Unk	Unk						11	Offspring
22.04.19	2019	05:26	AP 2019-04-22	RCNX0036	MJ	MJ2	Neighbour	Apoka	Neptune	M	Subdominant	2018						11	Offspring
22.04.19	2019	05:27	AP 2019-04-22	RCNX0029	MJ	MJ1	Neighbour	Apoka	Redding	F	Subdominant	2017						11	Offspring
22.04.19	2019	05:27	AP 2019-04-22	RCNX0029	MJ	MJ1	Neighbour	Apoka	Bishop	M	Subdominant	2017						11	Offspring
22.04.19	2019	05:28	AP 2019-04-22	RCNX0030	MJ	MJ1	Neighbour	Apoka	Redding	F	Subdominant	2017						11	Offspring
22.04.19	2019	05:28	AP 2019-04-22	RCNX0030	MJ	MJ1	Neighbour	Apoka	Hollister	M	Subdominant	2017						11	Offspring
22.04.19	2019	05:29	AP 2019-04-22	RCNX0031	MJ	MJ1	Neighbour	Apoka	Redding	F	Subdominant	2017						11	Offspring
22.04.19	2019	05:29	AP 2019-04-22	RCNX0031	MJ	MJ1	Neighbour	Apoka	Hollister	M	Subdominant	2017						11	Offspring
22.04.19	2019	05:29	AP 2019-04-22	RCNX0031	MJ	MJ1	Neighbour	Apoka	Neptune	M	Subdominant	2018						11	Offspring
22.04.19	2019	05:29	AP 2019-04-22	RCNX0032	MJ	MJ1	Neighbour	Apoka	Redding	F	Subdominant	2017						11	Offspring
22.04.19	2019	05:29	AP 2019-04-22	RCNX0032	MJ	MJ1	Neighbour	Apoka	Hollister	M	Subdominant	2017						11	Offspring
22.04.19	2019	05:30	AP 2019-04-22	RCNX0033	MJ	MJ1	Neighbour	Apoka	Redding	F	Subdominant	2017						11	Offspring
22.04.19	2019	05:33	AP 2019-04-22	RCNX0034	MJ	MJ1	Neighbour	Apoka	Saturn	M	Subdominant	2018						11	Offspring
22.04.19	2019	05:33	AP 2019-04-22	RCNX0034	MJ	MJ1	Neighbour	Apoka	Neptune	M	Subdominant	2018						11	Offspring
22.04.19	2019	05:33	AP 2019-04-22	RCNX0034	MJ	MJ1	Neighbour	Apoka	Uranus	M	Subdominant	2018						11	Offspring
22.04.19	2019	05:33	AP 2019-04-22	RCNX0035	MJ	MJ1	Neighbour	Apoka	Seronera	F	Dominant	2012						11	Founder
22.04.19	2019	05:33	AP 2019-04-22	RCNX0035	MJ	MJ1	Neighbour	Apoka	Darius	M	Dominant	2009	SN	5	12		y	11	Founder
22.04.19	2019	05:33	AP 2019-04-22	RCNX0035	MJ	MJ1	Neighbour	Apoka	Darius	M	Dominant	2009	UR	5	13	y		11	Founder
22.04.19	2019	05:33	AP 2019-04-22	RCNX0035	MJ	MJ1	Neighbour	Apoka	Uranus	M	Subdominant	2018						11	Offspring
22.04.19	2019	05:33	AP 2019-04-22	RCNX0035	MJ	MJ1	Neighbour	Apoka	Unknown	U	Subdominant	Unk						11	Offspring
22.04.19	2019	05:34	AP 2019-04-22	RCNX0036	MJ	MJ1	Neighbour	Apoka	Uranus	M	Subdominant	2018						11	Offspring
22.04.19	2019	05:34	AP 2019-04-22	RCNX0036	MJ	MJ1	Neighbour	Apoka	Mercury	M	Subdominant	2018						11	Offspring
22.04.19	2019	05:34	AP 2019-04-22	RCNX0036	MJ	MJ1	Neighbour	Apoka	Unknown	U	Subdominant	Unk						11	Offspring
23.04.19	2019	02:04	WA 2019-04-23	RCNX0018_WA	OR	OR1	Neighbour	Warrior	Gobi	F	Dominant	2015	SN	3	1		y	10	Founder
23.04.19	2019	02:04	WA 2019-04-23	RCNX0018_WA	OR	OR1	Neighbour	Warrior	Gobi	F	Dominant	2015	UR	3	2	y		10	Founder
23.04.19	2019	02:04	WA 2019-04-23	RCNX0018_WA	OR	OR1	Neighbour	Warrior	Honduras	M	Subdominant	2017	SN	3	3		n	10	Founder
23.04.19	2019	02:04	WA 2019-04-23	RCNX0018_WA	OR	OR1	Neighbour	Warrior	Belgium	M	Subdominant	2016	SN	3	4		n	10	Founder
23.04.19	2019	02:04	WA 2019-04-23	RCNX0018_WA	OR	OR1	Neighbour	Warrior	Croatia	M	Subdominant	2016	SN	3	5		n	10	Founder
23.04.19	2019	02:04	WA 2019-04-23	RCNX0018_WA	OR	OR1	Neighbour	Warrior	Gauteng	M	Dominant	2017	SN	3	6		y	10	Founder
23.04.19	2019	02:04	WA 2019-04-23	RCNX0018_WA	OR	OR1	Neighbour	Warrior	Gauteng	M	Dominant	2017	UR	3	7	y		10	Founder
23.04.19	2019	02:04	WA 2019-04-23	RCNX0018_WA	OR	OR1	Neighbour	Warrior	Atacama	F	Subdominant	2015						10	Founder
23.04.19	2019	02:04	WA 2019-04-23	RCNX0018_WA	OR	OR1	Neighbour	Warrior	Dingo	M	Subdominant	2015						10	Founder
23.04.19	2019	02:05	WA 2019-04-23	RCNX0019_WA	OR	OR1	Neighbour	Warrior	Norway	M	Subdominant	2016						10	Founder
23.04.19	2019	02:05	WA 2019-04-23	RCNX0019_WA	OR	OR1	Neighbour	Warrior	Gauteng	M	Dominant	2017	SN	3	8		y	10	Founder
23.04.19	2019	02:05	WA 2019-04-23	RCNX0019_WA	OR	OR1	Neighbour	Warrior	Gauteng	M	Dominant	2017	F	3	9	y		10	Founder
23.04.19	2019	02:05	WA 2019-04-23	RCNX0019_WA	OR	OR1	Neighbour	Warrior	Namib	F	Subdominant	2015						10	Founder
23.04.19	2019	02:05	WA 2019-04-23	RCNX0019_WA	OR	OR1	Neighbour	Warrior	Karakum	F	Subdominant	2015						10	Founder
23.04.19	2019	02:05	WA 2019-04-23	RCNX0019_WA	OR	OR1	Neighbour	Warrior	Gobi	F	Dominant	2015	SN	4	1		y	10	Founder
23.04.19	2019	02:05	WA 2019-04-23	RCNX0019_WA	OR	OR1	Neighbour	Warrior	Gobi	F	Dominant	2015	UR	4	2	y		10	Founder
23.04.19	2019	02:05	WA 2019-04-23	RCNX0019_WA	OR	OR1	Neighbour	Warrior	Gauteng	M	Dominant	2017	SN	4	3		y	10	Founder
23.04.19	2019	02:05	WA 2019-04-23	RCNX0020_WA	OR	OR1	Neighbour	Warrior	Gauteng	M	Dominant	2017	UR	4	4	y		10	Founder
23.04.19	2019	02:05	WA 2019-04-23	RCNX0020_WA	OR	OR1	Neighbour	Warrior	Gobi	F	Dominant	2015	SN	12	1		y	10	Founder
23.04.19	2019	02:05	WA 2019-04-23	RCNX0020_WA	OR	OR1	Neighbour	Warrior	Gobi	F	Dominant	2015	F	12	2	y		10	Founder
23.04.19	2019	06:07	WA 2019-04-23	RCNX0024_WA	OR	OR1	Neighbour	Warrior	Belgium	M	Subdominant	2016	SN	12	3		n	10	Founder
23.04.19	2019	06:07	WA 2019-04-23	RCNX0024_WA	OR	OR1	Neighbour	Warrior	Karakum	F	Subdominant	2015	SN	3	10		n	10	Founder
23.04.19	2019	06:07	WA 2019-04-23	RCNX0024_WA	OR	OR1	Neighbour	Warrior	Atacama	F	Subdominant	2015	SN	12	4		n	10	Founder
23.04.19	2019	06:07	WA 2019-04-23	RCNX0024_WA	OR	OR1	Neighbour	Warrior	Atacama	F	Subdominant	2015	SN	4	5		n	10	Founder
23.04.19	2019	06:07	WA 2019-04-23	RCNX0024_WA	OR	OR1	Neighbour	Warrior	Atacama	F	Subdominant	2015	SN	3	11		n	10	Founder
27.04.19	2019	19:00	AP 2019-04-27	MFDC0244_AP	AN	AN1	Neighbour	Apoka	Redding	F	Subdominant	2017	SN	15	51		n	11	Offspring
27.04.19	2019	19:00	AP 2019-04-27	MFDC0244_AP	AN	AN1	Neighbour	Apoka	Redding	F	Subdominant	2017	SN	29	1		y	11	Offspring
27.04.19	2019	19:00	AP 2019-04-27	MFDC0244_AP	AN	AN1	Neighbour	Apoka	Redding	F	Subdominant	2017	UR	29	2	y		11	Offspring
27.04.19	2019	19:00	AP 2019-04-27	MFDC0244_AP	AN	AN1	Neighbour	Apoka	Escondida	F	Subdominant	2017	SN	19	27		n	11	Offspring
27.04.19	2019	19:00	AP 2019-04-27	MFDC0244_AP	AN	AN1	Neighbour	Apoka	Redding	F	Subdominant	2017	SN	15	52		n	11	Offspring
27.04.19	2019	19:02	AP 2019-04-27	MFDC0245_AP	AN	AN1	Neighbour	Apoka	Redding	F	Subdominant	2017	SN	20	9		n	11	Offspring
27.04.19	2019	19:03	AP 2019-04-27	MFDC0246_AP	AN	AN1	Neighbour	Apoka	Escondida	F	Subdominant	2017						11	Offspring
27.04.19	2019	20:19	AP 2019-04-27	MFDC0247_AP	AN	AN1	Neighbour	Apoka	Laguna	F	Subdominant	2017	SN	15	53		n	11	Offspring
27.04.19	2019	20:19	AP 2019-04-27	MFDC0247_AP	AN	AN1	Neighbour	Apoka	Laguna	F	Subdominant	2017	SN	29	3		n	11	Offspring
27.04.19	2019	20:20	AP 2019-04-27	MFDC0248_AP	AN	AN1	Neighbour	Apoka	Laguna	F	Subdominant	2017	SN	12	59		n	11	Offspring
27.04.19	2019	23:55	AP 2019-04-27	MFDC0249_AP	AN	AN1	Neighbour	Apoka	Bishop	M	Subdominant	2017	SN	19	28		y	11	Offspring
27.04.19	2019	23:55	AP 2019-04-27	MFDC0249_AP	AN	AN1	Neighbour	Apoka	Bishop	M	Subdominant	2017	F	19	29	y		11	Offspring
27.04.19	2019	23:57	AP 2019-04-27	MFDC0250_AP	AN	AN1	Neighbour	Apoka	Darius	M	Dominant	2009	SN	20	10		y	11	Founder
27.04.19	2019	23:57	AP 2019-04-27	MFDC0250_AP	AN	AN1	Neighbour	Apoka	Darius	M	Dominant	2009	UR	20	11	y		11	Founder
27.04.19	2019	23:57	AP 2019-04-27	MFDC0250_AP	AN	AN1	Neighbour	Apoka	Seronera	F	Dominant	2012	SN	20	12		y	11	Founder
27.04.19	2019	23:57	AP 2019-04-27	MFDC0250_AP	AN	AN1	Neighbour	Apoka	Seronera	F	Dominant	2012	UR	20	13	y		11	Founder
27.04.19	2019	23:57	AP 2019-04-27	MFDC0250_AP	AN	AN1	Neighbour	Apoka	Darius	M	Dominant	2009	SN	20	14		y	11	Founder
27.04.19	2019	23:57	AP 2019-04-27	MFDC0250_AP	AN	AN1	Neighbour	Apoka	Darius	M	Dominant	2009	UR	20	15	y		11	Founder
27.04.19	2019	23:57	AP 2019-04-27	MFDC0250_AP	AN	AN1	Neighbour	Apoka	Darius	M	Dominant	2009	SN	20	16		y	11	Founder
27.04.19	2019	23:57	AP 2019-04-27	MFDC0250_AP	AN	AN1	Neighbour	Apoka	Darius	M	Dominant	2009	UR	20	17	y		11	Founder
27.04.19	2019	23:57	AP 2019-04-27	MFDC0250_AP	AN	AN1	Neighbour	Apoka	Redding	F	Subdominant	2017						11	Offspring
27.04.19	2019	23:57	AP 2019-04-27	MFDC0250_AP	AN	AN1	Neighbour	Apoka	Seronera	F	Dominant	2012	SN	12	60		n	11	Founder
27.04.19	2019	23:58	AP 2019-04-27	MFDC0251_AP	AN	AN1	Neighbour	Apoka	Seronera	F	Dominant	2012	SN	15	54		n	11	Founder
27.04.19	2019	23:58	AP 2019-04-27	MFDC0251_AP	AN	AN1	Neighbour	Apoka	Darius	M	Dominant	2009	SN	29	4		n	11	Founder
27.04.19	2019	23:58	AP 2019-04-27	MFDC0251_AP	AN	AN1	Neighbour	Apoka	Seronera	F	Dominant	2012	SN	29	5		n	11	Founder
27.04.19	2019	23:58	AP 2019-04-27	MFDC0251_AP	AN	AN1	Neighbour	Apoka	Redding	F	Subdominant	2017	SN	15	55		n	11	Offspring
27.04.19	2019	23:58	AP 2019-04-27	MFDC0251_AP	AN	AN1	Neighbour	Apoka	Seronera	F	Dominant	2012	SN	20	18		y	11	Founder
27.04.19	2019	23:58	AP 2019-04-27	MFDC0251_AP	AN	AN1	Neighbour	Apoka	Seronera	F	Dominant	2012	F	20	19	y		11	Founder
27.04.19	2019	23:58	AP 2019-04-27	MFDC0251_AP	AN	AN1	Neighbour	Apoka	Darius	M	Dominant	2009	SN	15	56		n	11	Founder
27.04.19	2019	23:58	AP 2019-04-27	MFDC0251_AP	AN	AN1	Neighbour	Apoka	Darius	M	Dominant	2009	SN	20	20		y	11	Founder
27.04.19	2019	23:58	AP 2019-04-27	MFDC0251_AP	AN	AN1	Neighbour	Apoka	Darius	M	Dominant	2009	UR	20	21	y		11	Founder
27.04.19	2019	23:58	AP 2019-04-27	MFDC0251_AP	AN	AN1	Neighbour	Apoka	Redding	F	Subdominant	2017	SN	15	57		n	11	Offspring
27.04.19	2019	23:58	AP 2019-04-27	MFDC0251_AP	AN	AN1	Neighbour	Apoka	Darius	M	Dominant	2009	SN	20	22		y	11	Founder
27.04.19	2019	23:58	AP 2019-04-27	MFDC0251_AP	AN	AN1	Neighbour	Apoka	Darius	M	Dominant	2009	UR	20	23	y		11	Founder
28.04.19	2019	03:01	AP 2019-04-28	RCNX0173_AP	OR	OR1	Neighbour	Apoka	Seronera	F	Dominant	2012	SN	12	5		n	11	Founder
28.04.19	2019	03:01	AP 2019-04-28	RCNX0173_AP	OR	OR1	Neighbour	Apoka	Darius	M	Dominant	2009	SN	12	6		n	11	Founder
28.04.19	2019	03:01	AP 2019-04-28	RCNX0173_AP	OR	OR1	Neighbour	Apoka	Seronera	F	Dominant	2012	SN	3	12		n	11	Founder
28.04.19	2019	03:01	AP 2019-04-28	RCNX0173_AP	OR	OR1	Neighbour	Apoka	Darius	M	Dominant	2009	SN	3	13		n	11	Founder
28.04.19	2019	03:01	AP 2019-04-28	RCNX0173_AP	OR	OR1	Neighbour	Apoka	Escondida	F	Subdominant	2017	SN	3	14		n	11	Offspring
28.04.19	2019	03:01	AP 2019-04-28	RCNX0173_AP	OR	OR1	Neighbour	Apoka	Redding	F	Subdominant	2017	SN	12	7		n	11	Offspring
28.04.19	2019	03:01	AP 2019-04-28	RCNX0173_AP	OR	OR1	Neighbour	Apoka	Laguna	F	Subdominant	2017	SN	12	8		n	11	Offspring
28.04.19	2019	03:01	AP 2019-04-28	RCNX0173_AP	OR	OR1	Neighbour	Apoka	Hollister	M	Subdominant	2017	SN	12	9		n	11	Offspring
28.04.19	2019	03:01	AP 2019-04-28	RCNX0173_AP	OR	OR1	Neighbour	Apoka	Bishop	M	Subdominant	2017	SN	12	10		n	11	Offspring
28.04.19	2019	03:02	AP 2019-04-28	RCNX0174_AP	OR	OR1	Neighbour	Apoka	Venus	F	Subdominant	2018	SN	4	6		n	11	Offspring
28.04.19	2019	03:02	AP 2019-04-28	RCNX0174_AP	OR	OR1	Neighbour	Apoka	Laguna	F	Subdominant	2017	SN	4	7		n	11	Offspring
28.04.19	2019	03:02	AP 2019-04-28	RCNX0174_AP	OR	OR1	Neighbour	Apoka	Bishop	M	Subdominant	2017	SN	4	8		n	11	Offspring
28.04.19	2019	03:02	AP 2019-04-28	RCNX0174_AP	OR	OR1	Neighbour	Apoka	Hollister	M	Subdominant	2017	SN	4	9		n	11	Offspring
28.04.19	2019	03:02	AP 2019-04-28	RCNX0174_AP	OR	OR1	Neighbour	Apoka	Saturn	M	Subdominant	2018	SN	12	11		n	11	Offspring
28.04.19	2019	03:02	AP 2019-04-28	RCNX0174_AP	OR	OR1	Neighbour	Apoka	Neptune	M	Subdominant	2018	SN	12	12		n	11	Offspring
28.04.19	2019	03:02	AP 2019-04-28	RCNX0174_AP	OR	OR1	Neighbour	Apoka	Earth	F	Subdominant	2018	SN	12	13		n	11	Offspring
28.04.19	2019	03:02	AP 2019-04-28	RCNX0174_AP	OR	OR1	Neighbour	Apoka	Uranus	M	Subdominant	2018	SN	12	14		n	11	Offspring
28.04.19	2019	03:02	AP 2019-04-28	RCNX0174_AP	OR	OR1	Neighbour	Apoka	Darius	M	Dominant	2009	SN	3	15		n	11	Founder
28.04.19	2019	03:02	AP 2019-04-28	RCNX0174_AP	OR	OR1	Neighbour	Apoka	Bishop	M	Subdominant	2017	SN	3	16		n	11	Offspring
28.04.19	2019	03:02	AP 2019-04-28	RCNX0174_AP	OR	OR1	Neighbour	Apoka	Hollister	M	Subdominant	2017	SN	3	17		n	11	Offspring
28.04.19	2019	03:02	AP 2019-04-28	RCNX0174_AP	OR	OR1	Neighbour	Apoka	Laguna	F	Subdominant	2017	SN	3	18		n	11	Offspring
28.04.19	2019	03:02	AP 2019-04-28	RCNX0174_AP	OR	OR1	Neighbour	Apoka	Saturn	M	Subdominant	2018	SN	4	10		n	11	Offspring
28.04.19	2019	03:02	AP 2019-04-28	RCNX0174_AP	OR	OR1	Neighbour	Apoka	Neptune	M	Subdominant	2018	SN	4	11		n	11	Offspring
28.04.19	2019	03:02	AP 2019-04-28	RCNX0174_AP	OR	OR1	Neighbour	Apoka	Earth	F	Subdominant	2018	SN	4	12		n	11	Offspring
28.04.19	2019	03:02	AP 2019-04-28	RCNX0174_AP	OR	OR1	Neighbour	Apoka	Mars	M	Subdominant	2018	SN	12	15		n	11	Offspring
28.04.19	2019	03:02	AP 2019-04-28	RCNX0175_AP	OR	OR1	Neighbour	Apoka	Escondida	F	Subdominant	2017	SN	4	13		n	11	Offspring
28.04.19	2019	03:02	AP 2019-04-28	RCNX0175_AP	OR	OR1	Neighbour	Apoka	Hollister	M	Subdominant	2017	SN	4	14		n	11	Offspring
28.04.19	2019	03:02	AP 2019-04-28	RCNX0175_AP	OR	OR1	Neighbour	Apoka	Francisco	M	Subdominant	2017	SN	4	15		n	11	Offspring
28.04.19	2019	03:02	AP 2019-04-28	RCNX0175_AP	OR	OR1	Neighbour	Apoka	Mercury	M	Subdominant	2018	SN	12	16		n	11	Offspring
28.04.19	2019	03:02	AP 2019-04-28	RCNX0175_AP	OR	OR1	Neighbour	Apoka	Francisco	M	Subdominant	2017	SN	3	19		n	11	Offspring
28.04.19	2019	03:02	AP 2019-04-28	RCNX0175_AP	OR	OR1	Neighbour	Apoka	Mars	M	Subdominant	2018	SN	3	20		n	11	Offspring
28.04.19	2019	03:03	AP 2019-04-28	RCNX0176_AP	OR	OR1	Neighbour	Apoka	Mercury	M	Subdominant	2018	SN	3	21		n	11	Offspring
28.04.19	2019	03:03	AP 2019-04-28	RCNX0176_AP	OR	OR1	Neighbour	Apoka	Neptune	M	Subdominant	2018	SN	3	22		n	11	Offspring
28.04.19	2019	03:03	AP 2019-04-28	RCNX0176_AP	OR	OR1	Neighbour	Apoka	Uranus	M	Subdominant	2018	SN	3	23		n	11	Offspring
28.04.19	2019	03:03	AP 2019-04-28	RCNX0176_AP	OR	OR1	Neighbour	Apoka	Jupiter	M	Subdominant	2018	SN	12	17		n	11	Offspring
28.04.19	2019	03:03	AP 2019-04-28	RCNX0176_AP	OR	OR1	Neighbour	Apoka	Jupiter	M	Subdominant	2018	SN	4	16		n	11	Offspring
28.04.19	2019	03:03	AP 2019-04-28	RCNX0176_AP	OR	OR1	Neighbour	Apoka	Jupiter	M	Subdominant	2018	SN	3	24		n	11	Offspring
28.04.19	2019	03:04	AP 2019-04-28	RCNX0177_AP	OR	OR1	Neighbour	Apoka	Venus	F	Subdominant	2018	SN	12	18		n	11	Offspring
28.04.19	2019	03:04	AP 2019-04-28	RCNX0177_AP	OR	OR1	Neighbour	Apoka	Jupiter	M	Subdominant	2018	SN	4	17		n	11	Offspring
28.04.19	2019	03:04	AP 2019-04-28	RCNX0177_AP	OR	OR1	Neighbour	Apoka	Uranus	M	Subdominant	2018	SN	12	19		n	11	Offspring
28.04.19	2019	03:04	AP 2019-04-28	RCNX0177_AP	OR	OR1	Neighbour	Apoka	Bishop	M	Subdominant	2017	SN	4	18		n	11	Offspring
28.04.19	2019	03:04	AP 2019-04-28	RCNX0177_AP	OR	OR1	Neighbour	Apoka	Mercury	M	Subdominant	2018	SN	3	25		n	11	Offspring
28.04.19	2019	03:05	AP 2019-04-28	RCNX0178_AP	OR	OR1	Neighbour	Apoka	Laguna	F	Subdominant	2017	SN	12	20		n	11	Offspring
28.04.19	2019	03:05	AP 2019-04-28	RCNX0178_AP	OR	OR1	Neighbour	Apoka	Francisco	M	Subdominant	2017	SN	12	21		n	11	Offspring
28.04.19	2019	03:05	AP 2019-04-28	RCNX0178_AP	OR	OR1	Neighbour	Apoka	Neptune	M	Subdominant	2018	SN	12	22		n	11	Offspring
28.04.19	2019	03:05	AP 2019-04-28	RCNX0178_AP	OR	OR1	Neighbour	Apoka	Jupiter	M	Subdominant	2018	SN	12	23		n	11	Offspring
28.04.19	2019	03:05	AP 2019-04-28	RCNX0178_AP	OR	OR1	Neighbour	Apoka	Laguna	F	Subdominant	2017	SN	3	26		n	11	Offspring
28.04.19	2019	03:05	AP 2019-04-28	RCNX0178_AP	OR	OR1	Neighbour	Apoka	Francisco	M	Subdominant	2017	SN	4	19		n	11	Offspring
28.04.19	2019	03:05	AP 2019-04-28	RCNX0178_AP	OR	OR1	Neighbour	Apoka	Mercury	M	Subdominant	2018	SN	12	24		n	11	Offspring
28.04.19	2019	03:08	AP 2019-04-28	RCNX0182_AP	OR	OR1	Neighbour	Apoka	Mars	M	Subdominant	2018	SN	4	20		n	11	Offspring
28.04.19	2019	03:08	AP 2019-04-28	RCNX0183_AP	OR	OR1	Neighbour	Apoka	Seronera	F	Dominant	2012	SN	4	21		n	11	Founder
28.04.19	2019	03:08	AP 2019-04-28	RCNX0183_AP	OR	OR1	Neighbour	Apoka	Seronera	F	Dominant	2012	SN	3	27		n	11	Founder
28.04.19	2019	03:09	AP 2019-04-28	RCNX0184_AP	OR	OR1	Neighbour	Apoka	Darius	M	Dominant	2009	SN	4	22		n	11	Founder
28.04.19	2019	03:09	AP 2019-04-28	RCNX0184_AP	OR	OR1	Neighbour	Apoka	Venus	F	Subdominant	2018	SN	12	25		n	11	Offspring
28.04.19	2019	03:09	AP 2019-04-28	RCNX0184_AP	OR	OR1	Neighbour	Apoka	Venus	F	Subdominant	2018	SN	3	28		n	11	Offspring
28.04.19	2019	03:09	AP 2019-04-28	RCNX0184_AP	OR	OR1	Neighbour	Apoka	Newport	M	Subdominant	2017	SN	3	29		n	11	Offspring
28.04.19	2019	03:09	AP 2019-04-28	RCNX0184_AP	OR	OR1	Neighbour	Apoka	Hollister	M	Subdominant	2017	SN	4	23		n	11	Offspring
28.04.19	2019	03:14	AP 2019-04-28	RCNX0187_AP	OR	OR1	Neighbour	Apoka	Francisco	M	Subdominant	2017						11	Offspring
29.04.19	2019	00:48	AP 2019-04-29	MFDC0259_AP	AN	AN1	Neighbour	Apoka	Newport	M	Subdominant	2017						11	Offspring
29.04.19	2019	00:48	AP 2019-04-29	MFDC0259_AP	AN	AN1	Neighbour	Apoka	Escondida	F	Subdominant	2017	SN	19	30		n	11	Offspring
29.04.19	2019	00:48	AP 2019-04-29	MFDC0259_AP	AN	AN1	Neighbour	Apoka	Redding	F	Subdominant	2017	SN	21	4		n	11	Offspring
29.04.19	2019	00:48	AP 2019-04-29	MFDC0259_AP	AN	AN1	Neighbour	Apoka	Neptune	M	Subdominant	2018	SN	21	5		n	11	Offspring
29.04.19	2019	00:48	AP 2019-04-29	MFDC0259_AP	AN	AN1	Neighbour	Apoka	Encinitas	F	Subdominant	2017	SN	29	6		n	11	Offspring
29.04.19	2019	00:48	AP 2019-04-29	MFDC0259_AP	AN	AN1	Neighbour	Apoka	Unknown	U	Unk	Unk	SN	20	24		n	11	Offspring
29.04.19	2019	00:49	AP 2019-04-29	MFDC0260_AP	AN	AN1	Neighbour	Apoka	Francisco	M	Subdominant	2017	SN	15	58		n	11	Offspring
29.04.19	2019	00:49	AP 2019-04-29	MFDC0260_AP	AN	AN1	Neighbour	Apoka	Unknown	U	Unk	Unk	SN	20	25		n	11	Offspring
29.04.19	2019	00:49	AP 2019-04-29	MFDC0260_AP	AN	AN1	Neighbour	Apoka	Bishop	M	Subdominant	2017	SN	23	3		n	11	Offspring
29.04.19	2019	00:49	AP 2019-04-29	MFDC0260_AP	AN	AN1	Neighbour	Apoka	Laguna	F	Subdominant	2017	SN	29	7		n	11	Offspring
29.04.19	2019	00:49	AP 2019-04-29	MFDC0260_AP	AN	AN1	Neighbour	Apoka	Unknown	U	Unk	Unk	SN	12	61		n	11	Offspring
03.05.19	2019	07:15	AP 2019-05-03	MFDC9830_AP dogs	BDF	BDF1	Neighbour	Apoka	Redding	F	Subdominant	2017						11	Offspring
03.05.19	2019	07:15	AP 2019-05-03	MFDC9830_AP dogs	BDF	BDF1	Neighbour	Apoka	Hollister	M	Subdominant	2017						11	Offspring
03.05.19	2019	07:15	AP 2019-05-03	MFDC9830_AP dogs	BDF	BDF1	Neighbour	Apoka	Encinitas	F	Subdominant	2017						11	Offspring
03.05.19	2019	07:15	AP 2019-05-03	MFDC9830_AP dogs	BDF	BDF1	Neighbour	Apoka	Francisco	M	Subdominant	2017						11	Offspring
03.05.19	2019	07:15	AP 2019-05-03	MFDC9830_AP dogs	BDF	BDF1	Neighbour	Apoka	Bishop	M	Subdominant	2017						11	Offspring
03.05.19	2019	07:15	AP 2019-05-03	MFDC9830_AP dogs	BDF	BDF1	Neighbour	Apoka	Darius	M	Dominant	2009	SN	1	31		n	11	Founder
03.05.19	2019	07:15	AP 2019-05-03	MFDC9831_AP dogs	BDF	BDF1	Neighbour	Apoka	Neptune	M	Subdominant	2018						11	Offspring
03.05.19	2019	07:15	AP 2019-05-03	MFDC9831_AP dogs	BDF	BDF1	Neighbour	Apoka	Jupiter	M	Subdominant	2018						11	Offspring
03.05.19	2019	07:15	AP 2019-05-03	MFDC9831_AP dogs	BDF	BDF1	Neighbour	Apoka	Saturn	M	Subdominant	2018						11	Offspring
03.05.19	2019	07:15	AP 2019-05-03	MFDC9831_AP dogs	BDF	BDF1	Neighbour	Apoka	Earth	F	Subdominant	2018						11	Offspring
03.05.19	2019	07:15	AP 2019-05-03	MFDC9831_AP dogs	BDF	BDF1	Neighbour	Apoka	Uranus	M	Subdominant	2018						11	Offspring
03.05.19	2019	07:15	AP 2019-05-03	MFDC9831_AP dogs	BDF	BDF1	Neighbour	Apoka	Venus	F	Subdominant	2018						11	Offspring
03.05.19	2019	07:15	AP 2019-05-03	MFDC9831_AP dogs	BDF	BDF1	Neighbour	Apoka	Mercury	M	Subdominant	2018						11	Offspring
03.05.19	2019	07:17	AP 2019-05-03	MFDC9832_AP dogs	BDF	BDF1	Neighbour	Apoka	Redding	F	Subdominant	2017						11	Offspring
03.05.19	2019	07:17	AP 2019-05-03	MFDC9832_AP dogs	BDF	BDF1	Neighbour	Apoka	Encinitas	F	Subdominant	2017						11	Offspring
03.05.19	2019	07:17	AP 2019-05-03	MFDC9832_AP dogs	BDF	BDF1	Neighbour	Apoka	Unknown	U	Unk	Unk						11	Offspring
04.05.19	2019	08:49	AP 2019-05-04	RCNX0015_AP	MJ	MJ1	Neighbour	Apoka	Redding	F	Subdominant	2017	SN	10	6		n	11	Offspring
04.05.19	2019	08:49	AP 2019-05-04	RCNX0015_AP	MJ	MJ1	Neighbour	Apoka	Encinitas	F	Subdominant	2017						11	Offspring
04.05.19	2019	08:49	AP 2019-05-04	RCNX0015_AP	MJ	MJ1	Neighbour	Apoka	Francisco	M	Subdominant	2017						11	Offspring
04.05.19	2019	08:49	AP 2019-05-04	RCNX0015_AP	MJ	MJ1	Neighbour	Apoka	Hollister	M	Subdominant	2017						11	Offspring
04.05.19	2019	08:49	AP 2019-05-04	RCNX0015_AP	MJ	MJ1	Neighbour	Apoka	Seronera	F	Dominant	2012	SN	10	7		n	11	Founder
04.05.19	2019	08:49	AP 2019-05-04	RCNX0015_AP	MJ	MJ1	Neighbour	Apoka	Darius	M	Dominant	2009	SN	10	8		y	11	Founder
04.05.19	2019	08:49	AP 2019-05-04	RCNX0015_AP	MJ	MJ1	Neighbour	Apoka	Darius	M	Dominant	2009	UR	10	9	y		11	Founder
04.05.19	2019	08:49	AP 2019-05-04	RCNX0015_AP	MJ	MJ1	Neighbour	Apoka	Seronera	F	Dominant	2012	SN	10	10		y	11	Founder
04.05.19	2019	08:49	AP 2019-05-04	RCNX0015_AP	MJ	MJ1	Neighbour	Apoka	Seronera	F	Dominant	2012	UR	10	11	y		11	Founder
04.05.19	2019	08:49	AP 2019-05-04	RCNX0015_AP	MJ	MJ1	Neighbour	Apoka	Darius	M	Dominant	2009	SN	10	12		y	11	Founder
04.05.19	2019	08:49	AP 2019-05-04	RCNX0015_AP	MJ	MJ1	Neighbour	Apoka	Darius	M	Dominant	2009	UR	10	13	y		11	Founder
04.05.19	2019	08:49	AP 2019-05-04	RCNX0015_AP	MJ	MJ1	Neighbour	Apoka	Seronera	F	Dominant	2012	SN	10	14		y	11	Founder
04.05.19	2019	08:49	AP 2019-05-04	RCNX0015_AP	MJ	MJ1	Neighbour	Apoka	Seronera	F	Dominant	2012	UR	10	15	y		11	Founder
04.05.19	2019	08:49	AP 2019-05-04	RCNX0015_AP	MJ	MJ1	Neighbour	Apoka	Redding	F	Subdominant	2017	SN	10	16		n	11	Offspring
04.05.19	2019	08:49	AP 2019-05-04	RCNX0015_AP	MJ	MJ1	Neighbour	Apoka	Escondida	F	Subdominant	2017						11	Offspring
04.05.19	2019	08:49	AP 2019-05-04	RCNX0015_AP	MJ	MJ1	Neighbour	Apoka	Neptune	M	Subdominant	2018						11	Offspring
04.05.19	2019	08:49	AP 2019-05-04	RCNX0015_AP	MJ	MJ1	Neighbour	Apoka	Bishop	M	Subdominant	2017						11	Offspring
04.05.19	2019	08:49	AP 2019-05-04	RCNX0015_AP	MJ	MJ1	Neighbour	Apoka	Cruz	M	Subdominant	2017						11	Offspring
04.05.19	2019	08:49	AP 2019-05-04	RCNX0015_AP	MJ	MJ1	Neighbour	Apoka	Jupiter	M	Subdominant	2018						11	Offspring
04.05.19	2019	08:49	AP 2019-05-04	RCNX0015_AP	MJ	MJ1	Neighbour	Apoka	Newport	M	Subdominant	2017						11	Offspring
04.05.19	2019	08:49	AP 2019-05-04	RCNX0015_AP	MJ	MJ1	Neighbour	Apoka	Venus	F	Subdominant	2018	SN	5	14		n	11	Offspring
04.05.19	2019	08:49	AP 2019-05-04	RCNX0015_AP	MJ	MJ1	Neighbour	Apoka	Saturn	M	Subdominant	2018						11	Offspring
04.05.19	2019	08:49	AP 2019-05-04	RCNX0015_AP	MJ	MJ1	Neighbour	Apoka	Laguna	F	Subdominant	2017						11	Offspring
04.05.19	2019	08:49	AP 2019-05-04	RCNX0018_AP	MJ	MJ2	Neighbour	Apoka	Uranus	M	Subdominant	2018						11	Offspring
04.05.19	2019	08:49	AP 2019-05-04	RCNX0018_AP	MJ	MJ2	Neighbour	Apoka	Encinitas	F	Subdominant	2017	SN	18	4		n	11	Offspring
04.05.19	2019	08:49	AP 2019-05-04	RCNX0018_AP	MJ	MJ2	Neighbour	Apoka	Earth	F	Subdominant	2018	SN	4	111		n	11	Offspring
04.05.19	2019	08:49	AP 2019-05-04	RCNX0018_AP	MJ	MJ2	Neighbour	Apoka	Mercury	M	Subdominant	2018						11	Offspring
04.05.19	2019	08:50	AP 2019-05-04	RCNX0019_AP	MJ	MJ2	Neighbour	Apoka	Redding	F	Subdominant	2017	SN	13	31		n	11	Offspring
04.05.19	2019	08:50	AP 2019-05-04	RCNX0019_AP	MJ	MJ2	Neighbour	Apoka	Saturn	M	Subdominant	2018						11	Offspring
04.05.19	2019	08:51	AP 2019-05-04	RCNX0018_AP	MJ	MJ2	Neighbour	Apoka	Cruz	M	Subdominant	2017	SN	10	17		n	11	Offspring
05.05.19	2019	05:37	AP 2019-05-05	RCNX0045_AP dogs	MR	MR2	Neighbour	Apoka	Seronera	F	Dominant	2012						11	Founder
05.05.19	2019	05:37	AP 2019-05-05	RCNX0045_AP dogs	MR	MR2	Neighbour	Apoka	Darius	M	Dominant	2009	UR	7	18	unk		11	Founder
05.05.19	2019	05:37	AP 2019-05-05	RCNX0045_AP dogs	MR	MR2	Neighbour	Apoka	Darius	M	Dominant	2009	SN	11	1		n	11	Founder
05.05.19	2019	05:37	AP 2019-05-05	RCNX0045_AP dogs	MR	MR2	Neighbour	Apoka	Francisco	M	Subdominant	2017	SN	7	19		n	11	Offspring
05.05.19	2019	05:39	AP 2019-05-05	RCNX0046_AP dogs	MR	MR2	Neighbour	Apoka	Darius	M	Dominant	2009						11	Founder
05.05.19	2019	05:39	AP 2019-05-05	RCNX0046_AP dogs	MR	MR2	Neighbour	Apoka	Unknown	U	Unk	Unk						11	Offspring
05.05.19	2019	07:54	AP 2019-05-05	RCNX0047_AP dogs	MR	MR2	Neighbour	Apoka	Redding	F	Subdominant	2017	SN	7	20		n	11	Offspring
05.05.19	2019	07:54	AP 2019-05-05	RCNX0047_AP dogs	MR	MR2	Neighbour	Apoka	Darius	M	Dominant	2009	SN	9	36		n	11	Founder
05.05.19	2019	07:54	AP 2019-05-05	RCNX0047_AP dogs	MR	MR2	Neighbour	Apoka	Venus	F	Subdominant	2018	SN	9	37		n	11	Offspring
05.05.19	2019	07:54	AP 2019-05-05	RCNX0047_AP dogs	MR	MR2	Neighbour	Apoka	Earth	F	Subdominant	2018						11	Offspring
05.05.19	2019	07:54	AP 2019-05-05	RCNX0047_AP dogs	MR	MR2	Neighbour	Apoka	Darius	M	Dominant	2009	SN	7	21		y	11	Founder
05.05.19	2019	07:54	AP 2019-05-05	RCNX0047_AP dogs	MR	MR2	Neighbour	Apoka	Darius	M	Dominant	2009	UR	7	22	y		11	Founder
05.05.19	2019	07:54	AP 2019-05-05	RCNX0047_AP dogs	MR	MR2	Neighbour	Apoka	Neptune	M	Subdominant	2018	SN	7	23		n	11	Offspring
05.05.19	2019	07:54	AP 2019-05-05	RCNX0047_AP dogs	MR	MR2	Neighbour	Apoka	Seronera	F	Dominant	2012						11	Founder
05.05.19	2019	07:56	AP 2019-05-05	RCNX0048_AP dogs	MR	MR2	Neighbour	Apoka	Darius	M	Dominant	2009	SN	7	24		y	11	Founder
05.05.19	2019	07:56	AP 2019-05-05	RCNX0048_AP dogs	MR	MR2	Neighbour	Apoka	Darius	M	Dominant	2009	UR	7	25	y		11	Founder
05.05.19	2019	07:56	AP 2019-05-05	RCNX0048_AP dogs	MR	MR2	Neighbour	Apoka	Seronera	F	Dominant	2012						11	Founder
05.05.19	2019	07:56	AP 2019-05-05	RCNX0048_AP dogs	MR	MR2	Neighbour	Apoka	Redding	F	Subdominant	2017						11	Offspring
05.05.19	2019	07:56	AP 2019-05-05	RCNX0048_AP dogs	MR	MR2	Neighbour	Apoka	Escondida	F	Subdominant	2017						11	Offspring
05.05.19	2019	07:56	AP 2019-05-05	RCNX0048_AP dogs	MR	MR2	Neighbour	Apoka	Uranus	M	Subdominant	2018						11	Offspring
05.05.19	2019	07:56	AP 2019-05-05	RCNX0049_AP dogs	MR	MR2	Neighbour	Apoka	Seronera	F	Dominant	2012						11	Founder
05.05.19	2019	07:56	AP 2019-05-05	RCNX0049_AP dogs	MR	MR2	Neighbour	Apoka	Earth	F	Subdominant	2018						11	Offspring
05.05.19	2019	07:56	AP 2019-05-05	RCNX0049_AP dogs	MR	MR2	Neighbour	Apoka	Redding	F	Subdominant	2017						11	Offspring
05.05.19	2019	07:56	AP 2019-05-05	RCNX0049_AP dogs	MR	MR2	Neighbour	Apoka	Laguna	F	Subdominant	2017						11	Offspring
05.05.19	2019	07:56	AP 2019-05-05	RCNX0049_AP dogs	MR	MR2	Neighbour	Apoka	Darius	M	Dominant	2009						11	Founder
05.05.19	2019	07:56	AP 2019-05-05	RCNX0049_AP dogs	MR	MR2	Neighbour	Apoka	Jupiter	M	Subdominant	2018						11	Offspring
05.05.19	2019	07:57	AP 2019-05-05	RCNX0050_AP dogs	MR	MR2	Neighbour	Apoka	Darius	M	Dominant	2009	SN	7	26		y	11	Founder
05.05.19	2019	07:57	AP 2019-05-05	RCNX0050_AP dogs	MR	MR2	Neighbour	Apoka	Darius	M	Dominant	2009	UR	7	27	y		11	Founder
05.05.19	2019	07:57	AP 2019-05-05	RCNX0050_AP dogs	MR	MR2	Neighbour	Apoka	Darius	M	Dominant	2009	SN	7	28		y	11	Founder
05.05.19	2019	07:57	AP 2019-05-05	RCNX0050_AP dogs	MR	MR2	Neighbour	Apoka	Darius	M	Dominant	2009	F	7	29	y		11	Founder
05.05.19	2019	07:57	AP 2019-05-05	RCNX0050_AP dogs	MR	MR2	Neighbour	Apoka	Saturn	M	Subdominant	2018	SN	7	30		n	11	Offspring
05.05.19	2019	07:57	AP 2019-05-05	RCNX0050_AP dogs	MR	MR2	Neighbour	Apoka	Seronera	F	Dominant	2012						11	Founder
05.05.19	2019	07:57	AP 2019-05-05	RCNX0050_AP dogs	MR	MR2	Neighbour	Apoka	Earth	F	Subdominant	2018						11	Offspring
05.05.19	2019	07:57	AP 2019-05-05	RCNX0050_AP dogs	MR	MR2	Neighbour	Apoka	Redding	F	Subdominant	2017						11	Offspring
05.05.19	2019	07:57	AP 2019-05-05	RCNX0050_AP dogs	MR	MR2	Neighbour	Apoka	Laguna	F	Subdominant	2017						11	Offspring
05.05.19	2019	07:57	AP 2019-05-05	RCNX0050_AP dogs	MR	MR2	Neighbour	Apoka	Darius	M	Dominant	2009						11	Founder
05.05.19	2019	07:57	AP 2019-05-05	RCNX0050_AP dogs	MR	MR2	Neighbour	Apoka	Jupiter	M	Subdominant	2018						11	Offspring
05.05.19	2019	07:57	AP 2019-05-05	RCNX0050_AP dogs	MR	MR2	Neighbour	Apoka	Escondida	F	Subdominant	2017						11	Offspring
05.05.19	2019	07:57	AP 2019-05-05	RCNX0050_AP dogs	MR	MR2	Neighbour	Apoka	Darius	M	Dominant	2009	SN	7	31		y	11	Founder
05.05.19	2019	07:57	AP 2019-05-05	RCNX0050_AP dogs	MR	MR2	Neighbour	Apoka	Darius	M	Dominant	2009	UR	7	32	y		11	Founder
05.05.19	2019	08:06	AP 2019-05-05	RCNX0051_AP dogs	MR	MR2	Neighbour	Apoka	Bishop	M	Subdominant	2017						11	Offspring
05.05.19	2019	08:06	AP 2019-05-05	RCNX0051_AP dogs	MR	MR2	Neighbour	Apoka	Mercury	M	Subdominant	2018						11	Offspring
05.05.19	2019	08:06	AP 2019-05-05	RCNX0051_AP dogs	MR	MR2	Neighbour	Apoka	Uranus	M	Subdominant	2018						11	Offspring
05.05.19	2019	08:06	AP 2019-05-05	RCNX0051_AP dogs	MR	MR2	Neighbour	Apoka	Jupiter	M	Subdominant	2018						11	Offspring
05.05.19	2019	08:06	AP 2019-05-05	RCNX0051_AP dogs	MR	MR2	Neighbour	Apoka	Earth	F	Subdominant	2018						11	Offspring
05.05.19	2019	08:06	AP 2019-05-05	RCNX0051_AP dogs	MR	MR2	Neighbour	Apoka	Laguna	F	Subdominant	2017						11	Offspring
05.05.19	2019	08:06	AP 2019-05-05	RCNX0051_AP dogs	MR	MR2	Neighbour	Apoka	Saturn	M	Subdominant	2018						11	Offspring
05.05.19	2019	08:08	AP 2019-05-05	RCNX0052_AP dogs	MR	MR2	Neighbour	Apoka	Jupiter	M	Subdominant	2018						11	Offspring
05.05.19	2019	08:08	AP 2019-05-05	RCNX0052_AP dogs	MR	MR2	Neighbour	Apoka	Mercury	M	Subdominant	2018						11	Offspring
05.05.19	2019	08:08	AP 2019-05-05	RCNX0052_AP dogs	MR	MR2	Neighbour	Apoka	Neptune	M	Subdominant	2018						11	Offspring
05.05.19	2019	08:08	AP 2019-05-05	RCNX0052_AP dogs	MR	MR2	Neighbour	Apoka	Cruz	M	Subdominant	2017	SN	4	21		n	11	Offspring
05.05.19	2019	08:08	AP 2019-05-05	RCNX0052_AP dogs	MR	MR2	Neighbour	Apoka	Cruz	M	Subdominant	2017	SN	7	33		n	11	Offspring
05.05.19	2019	08:08	AP 2019-05-05	RCNX0052_AP dogs	MR	MR2	Neighbour	Apoka	Uranus	M	Subdominant	2018						11	Offspring
05.05.19	2019	08:08	AP 2019-05-05	RCNX0052_AP dogs	MR	MR2	Neighbour	Apoka	Mars	M	Subdominant	2018						11	Offspring
05.05.19	2019	08:08	AP 2019-05-05	RCNX0052_AP dogs	MR	MR2	Neighbour	Apoka	Francisco	M	Subdominant	2017	SN	5	19		n	11	Offspring
10.05.19	2019	05:18	AP 2019-05-10	RCNX0124_AP	OR	OR1	Neighbour	Apoka	Seronera	F	Dominant	2012						11	Founder
10.05.19	2019	05:18	AP 2019-05-10	RCNX0124_AP	OR	OR1	Neighbour	Apoka	Darius	M	Dominant	2009						11	Founder
10.05.19	2019	05:18	AP 2019-05-10	RCNX0124_AP	OR	OR1	Neighbour	Apoka	Hollister	M	Subdominant	2017	SN	12	26		n	11	Offspring
10.05.19	2019	05:18	AP 2019-05-10	RCNX0124_AP	OR	OR1	Neighbour	Apoka	Escondida	F	Subdominant	2017	SN	4	24		n	11	Offspring
10.05.19	2019	05:18	AP 2019-05-10	RCNX0124_AP	OR	OR1	Neighbour	Apoka	Newport	M	Subdominant	2017						11	Offspring
10.05.19	2019	05:19	AP 2019-05-10	RCNX0125_AP	OR	OR1	Neighbour	Apoka	Darius	M	Dominant	2009	SN	4	25		n	11	Founder
10.05.19	2019	05:19	AP 2019-05-10	RCNX0125_AP	OR	OR1	Neighbour	Apoka	Darius	M	Dominant	2009	SN	3	30		n	11	Founder
10.05.19	2019	05:19	AP 2019-05-10	RCNX0125_AP	OR	OR1	Neighbour	Apoka	Darius	M	Dominant	2009						11	Founder
10.05.19	2019	05:19	AP 2019-05-10	RCNX0125_AP	OR	OR1	Neighbour	Apoka	Venus	F	Subdominant	2018	SN	4	26		n	11	Offspring
10.05.19	2019	05:19	AP 2019-05-10	RCNX0125_AP	OR	OR1	Neighbour	Apoka	Mars	M	Subdominant	2018						11	Offspring
10.05.19	2019	05:19	AP 2019-05-10	RCNX0125_AP	OR	OR1	Neighbour	Apoka	Neptune	M	Subdominant	2018						11	Offspring
10.05.19	2019	05:19	AP 2019-05-10	RCNX0125_AP	OR	OR1	Neighbour	Apoka	Jupiter	M	Subdominant	2018						11	Offspring
10.05.19	2019	05:19	AP 2019-05-10	RCNX0125_AP	OR	OR1	Neighbour	Apoka	Saturn	M	Subdominant	2018						11	Offspring
10.05.19	2019	05:19	AP 2019-05-10	RCNX0125_AP	OR	OR1	Neighbour	Apoka	Darius	M	Dominant	2009	SN	13	1		y	11	Founder
10.05.19	2019	05:19	AP 2019-05-10	RCNX0125_AP	OR	OR1	Neighbour	Apoka	Darius	M	Dominant	2009	F	13	2	y		11	Founder
10.05.19	2019	05:19	AP 2019-05-10	RCNX0125_AP	OR	OR1	Neighbour	Apoka	Bishop	M	Subdominant	2017						11	Offspring
10.05.19	2019	05:20	AP 2019-05-10	RCNX0126_AP	OR	OR1	Neighbour	Apoka	Cruz	M	Subdominant	2017						11	Offspring
10.05.19	2019	05:20	AP 2019-05-10	RCNX0126_AP	OR	OR1	Neighbour	Apoka	Earth	F	Subdominant	2018	SN	12	27		n	11	Offspring
10.05.19	2019	05:20	AP 2019-05-10	RCNX0126_AP	OR	OR1	Neighbour	Apoka	Encinitas	F	Subdominant	2017						11	Offspring
10.05.19	2019	05:20	AP 2019-05-10	RCNX0126_AP	OR	OR1	Neighbour	Apoka	Francisco	M	Subdominant	2017						11	Offspring
10.05.19	2019	05:21	AP 2019-05-10	RCNX0127_AP	OR	OR1	Neighbour	Apoka	Laguna	F	Subdominant	2017						11	Offspring
11.05.19	2019	21:19	WA 2019-05-11	MFDC0362_WD (possibly Kalahari and Sahara)	AN	AN1	Stranger	Disperser 14	Kalahari	F	Disperser	2015						2	Disperser
11.05.19	2019	21:19	WA 2019-05-11	MFDC0362_WD (possibly Kalahari and Sahara)	AN	AN1	Stranger	Disperser 14	Sahara	F	Disperser	2015						2	Disperser
12.05.19	2019	21:33	Kalahari 2019-05-12	RCNX0007_Kalahari	HR	H1	Stranger	Disperser 14	Kalahari	F	Disperser	2015	SN	4	26		y	2	Disperser
12.05.19	2019	21:33	Kalahari 2019-05-12	RCNX0007_Kalahari	HR	H1	Stranger	Disperser 14	Kalahari	F	Disperser	2015	UR	4	27	y		2	Disperser
12.05.19	2019	21:33	Kalahari 2019-05-12	RCNX0007_Kalahari	HR	H1	Stranger	Disperser 14	Kalahari	F	Disperser	2015	SN	4	28		y	2	Disperser
12.05.19	2019	21:33	Kalahari 2019-05-12	RCNX0007_Kalahari	HR	H1	Stranger	Disperser 14	Kalahari	F	Disperser	2015	UR	4	29	y		2	Disperser
12.05.19	2019	21:33	Kalahari 2019-05-12	RCNX0007_Kalahari	HR	H1	Stranger	Disperser 14	Kalahari	F	Disperser	2015	SN	4	30		y	2	Disperser
12.05.19	2019	21:33	Kalahari 2019-05-12	RCNX0007_Kalahari	HR	H1	Stranger	Disperser 14	Kalahari	F	Disperser	2015	UR	4	31	y		2	Disperser
12.05.19	2019	21:33	Kalahari 2019-05-12	RCNX0007_Kalahari	HR	H1	Stranger	Disperser 14	Kalahari	F	Disperser	2015	SN	4	32		y	2	Disperser
12.05.19	2019	21:33	Kalahari 2019-05-12	RCNX0007_Kalahari	HR	H1	Stranger	Disperser 14	Kalahari	F	Disperser	2015	UR	4	33	y		2	Disperser
12.05.19	2019	21:33	Kalahari 2019-05-12	RCNX0007_Kalahari	HR	H1	Stranger	Disperser 14	Kalahari	F	Disperser	2015	SN	4	34		y	2	Disperser
12.05.19	2019	21:33	Kalahari 2019-05-12	RCNX0007_Kalahari	HR	H1	Stranger	Disperser 14	Kalahari	F	Disperser	2015	UR	4	35	y		2	Disperser
12.05.19	2019	21:33	Kalahari 2019-05-12	RCNX0007_Kalahari	HR	H1	Stranger	Disperser 14	Kalahari	F	Disperser	2015	SN	4	36		y	2	Disperser
12.05.19	2019	21:33	Kalahari 2019-05-12	RCNX0007_Kalahari	HR	H1	Stranger	Disperser 14	Kalahari	F	Disperser	2015	UR	4	37	y		2	Disperser
12.05.19	2019	21:34	Kalahari 2019-05-12	RCNX0008_Kalahari	HR	H1	Stranger	Disperser 14	Kalahari	F	Disperser	2015	SN	4	38		y	2	Disperser
12.05.19	2019	21:34	Kalahari 2019-05-12	RCNX0008_Kalahari	HR	H1	Stranger	Disperser 14	Kalahari	F	Disperser	2015	F	4	39	y		2	Disperser
13.05.19	2019	01:51	WA 2019-05-13	RCNX0004_WA Kalahari,Sahara	MR	MR2	Stranger	Disperser 14	Kalahari	F	Disperser	2015	SN	7	34		n	2	Disperser
13.05.19	2019	01:51	WA 2019-05-13	RCNX0004_WA Kalahari,Sahara	MR	MR2	Stranger	Disperser 14	Sahara	F	Disperser	2015	SN	8	3		n	2	Disperser
13.05.19	2019	01:51	WA 2019-05-13	RCNX0004_WA Kalahari,Sahara	MR	MR2	Stranger	Disperser 14	Kalahari	F	Disperser	2015	SN	8	4		n	2	Disperser
13.05.19	2019	01:51	WA 2019-05-13	RCNX0004_WA Kalahari,Sahara	MR	MR2	Stranger	Disperser 14	Sahara	F	Disperser	2015	SN	7	35		n	2	Disperser
14.05.19	2019	03:40	AP 2019-05-14	MFDC0386_AP 1unk,Redding,Encinitas	AN	AN1	Neighbour	Apoka	Redding	F	Subdominant	2017	SN	15	59		n	11	Offspring
14.05.19	2019	03:40	AP 2019-05-14	MFDC0386_AP 1unk,Redding,Encinitas	AN	AN1	Neighbour	Apoka	Encinitas	F	Subdominant	2017						11	Offspring
14.05.19	2019	03:40	AP 2019-05-14	MFDC0386_AP 1unk,Redding,Encinitas	AN	AN1	Neighbour	Apoka	Redding	F	Subdominant	2017	SN	29	8		y	11	Offspring
14.05.19	2019	03:40	AP 2019-05-14	MFDC0386_AP 1unk,Redding,Encinitas	AN	AN1	Neighbour	Apoka	Redding	F	Subdominant	2017	UR	29	9	y		11	Offspring
14.05.19	2019	03:40	AP 2019-05-14	MFDC0386_AP 1unk,Redding,Encinitas	AN	AN1	Neighbour	Apoka	Redding	F	Subdominant	2017	SN	29	10		y	11	Offspring
14.05.19	2019	03:40	AP 2019-05-14	MFDC0386_AP 1unk,Redding,Encinitas	AN	AN1	Neighbour	Apoka	Redding	F	Subdominant	2017	UR	29	11	y		11	Offspring
14.05.19	2019	03:40	AP 2019-05-14	MFDC0386_AP 1unk,Redding,Encinitas	AN	AN1	Neighbour	Apoka	Redding	F	Subdominant	2017	SN	15	60		y	11	Offspring
14.05.19	2019	03:40	AP 2019-05-14	MFDC0386_AP 1unk,Redding,Encinitas	AN	AN1	Neighbour	Apoka	Redding	F	Subdominant	2017	UR	15	61	y		11	Offspring
14.05.19	2019	03:40	AP 2019-05-14	MFDC0386_AP 1unk,Redding,Encinitas	AN	AN1	Neighbour	Apoka	Redding	F	Subdominant	2017	SN	20	26		n	11	Offspring
14.05.19	2019	03:45	AP 2019-05-14	MFDC0388_AP Redding,1 unk	AN	AN1	Neighbour	Apoka	Redding	F	Subdominant	2017						11	Offspring
14.05.19	2019	06:29	AP 2019-05-14	MFDC0389_AP Seronera,Darius	AN	AN1	Neighbour	Apoka	Darius	M	Dominant	2009	SN	22	13		y	11	Founder
14.05.19	2019	06:29	AP 2019-05-14	MFDC0389_AP Seronera,Darius	AN	AN1	Neighbour	Apoka	Darius	M	Dominant	2009	UR	22	14	y		11	Founder
14.05.19	2019	06:29	AP 2019-05-14	MFDC0389_AP Seronera,Darius	AN	AN1	Neighbour	Apoka	Darius	M	Dominant	2009	SN	12	62		y	11	Founder
14.05.19	2019	06:29	AP 2019-05-14	MFDC0389_AP Seronera,Darius	AN	AN1	Neighbour	Apoka	Darius	M	Dominant	2009	UR	12	63	y		11	Founder
14.05.19	2019	06:29	AP 2019-05-14	MFDC0389_AP Seronera,Darius	AN	AN1	Neighbour	Apoka	Seronera	F	Dominant	2012	SN	22	15		y	11	Founder
14.05.19	2019	06:29	AP 2019-05-14	MFDC0389_AP Seronera,Darius	AN	AN1	Neighbour	Apoka	Seronera	F	Dominant	2012	UR	22	16	y		11	Founder
14.05.19	2019	06:29	AP 2019-05-14	MFDC0389_AP Seronera,Darius	AN	AN1	Neighbour	Apoka	Seronera	F	Dominant	2012	SN	22	17		n	11	Founder
14.05.19	2019	06:30	AP 2019-05-14	RCNX0011_AP Seronera,Darius	AN	AN2	Neighbour	Apoka	Darius	M	Dominant	2009	SN	22	18		y	11	Founder
14.05.19	2019	06:30	AP 2019-05-14	RCNX0011_AP Seronera,Darius	AN	AN2	Neighbour	Apoka	Darius	M	Dominant	2009	UR	22	19	y		11	Founder
14.05.19	2019	06:30	AP 2019-05-14	MFDC0390_AP Darius,Seronera	AN	AN1	Neighbour	Apoka	Darius	M	Dominant	2009						11	Founder
14.05.19	2019	06:30	AP 2019-05-14	MFDC0390_AP Darius,Seronera	AN	AN1	Neighbour	Apoka	Seronera	F	Dominant	2012						11	Founder
18.05.19	2019	18:22	Kalahari and Sahara 2019-05-18	RCNX0087_Kalahari and Sahara	HR	H1	Stranger	Disperser 14	Kalahari	F	Disperser	2015	SN	4	40		n	2	Disperser
18.05.19	2019	18:22	Kalahari and Sahara 2019-05-18	RCNX0087_Kalahari and Sahara	HR	H1	Stranger	Disperser 14	Sahara	F	Disperser	2015	SN	4	41		n	2	Disperser
18.05.19	2019	18:23	Kalahari and Sahara 2019-05-18	RCNX0088_Sahara	HR	H1	Stranger	Disperser 14	Sahara	F	Disperser	2015	SN	4	42		n	2	Disperser
20.05.19	2019	22:44	Kalahari and Sahara 2019-05-20	RCNX0008	AN	AN2	Stranger	Disperser 14	Kalahari	F	Disperser	2015	SN	22	20		n	2	Disperser
20.05.19	2019	22:44	Kalahari and Sahara 2019-05-20	RCNX0008	AN	AN2	Stranger	Disperser 14	Sahara	F	Disperser	2015	SN	13	12		n	2	Disperser
20.05.19	2019	22:44	Kalahari and Sahara 2019-05-20	MFDC0452	AN	AN1	Stranger	Disperser 14	Sahara	F	Disperser	2015	SN	19	31		n	2	Disperser
20.05.19	2019	22:44	Kalahari and Sahara 2019-05-20	MFDC0452	AN	AN1	Stranger	Disperser 14	Sahara	F	Disperser	2015	SN	13	13		n	2	Disperser
20.05.19	2019	22:44	Kalahari and Sahara 2019-05-20	MFDC0452	AN	AN1	Stranger	Disperser 14	Kalahari	F	Disperser	2015	SN	29	12		n	2	Disperser
20.05.19	2019	22:44	Kalahari and Sahara 2019-05-20	MFDC0452	AN	AN1	Stranger	Disperser 14	Sahara	F	Disperser	2015	SN	29	13		n	2	Disperser
20.05.19	2019	22:45	Kalahari and Sahara 2019-05-20	MFDC0453	AN	AN1	Stranger	Disperser 14	Sahara	F	Disperser	2015						2	Disperser
20.05.19	2019	23:52	Unk wild dog (maybe Cruz) 2019-05-20	MFDC3249	BDF	BDF2	Neighbour	Apoka	Cruz	M	Subdominant	2017						11	Offspring
21.05.19	2019	23:13	WA 2019-05-21	RCNX0012	MJ	MJ1	Neighbour	Warrior	Belgium	M	Subdominant	2016	SN	10	18		n	10	Founder
21.05.19	2019	23:13	WA 2019-05-21	RCNX0012	MJ	MJ1	Neighbour	Warrior	Namib	F	Subdominant	2015	SN	10	19		n	10	Founder
21.05.19	2019	23:13	WA 2019-05-21	RCNX0012	MJ	MJ1	Neighbour	Warrior	Croatia	M	Subdominant	2016	SN	10	20		n	10	Founder
21.05.19	2019	23:13	WA 2019-05-21	RCNX0012	MJ	MJ1	Neighbour	Warrior	Belgium	M	Subdominant	2016	SN	5	15		n	10	Founder
21.05.19	2019	23:13	WA 2019-05-21	RCNX0012	MJ	MJ1	Neighbour	Warrior	Atacama	F	Subdominant	2015	SN	10	21		n	10	Founder
21.05.19	2019	23:13	WA 2019-05-21	RCNX0012	MJ	MJ1	Neighbour	Warrior	Dingo	M	Subdominant	2015	SN	2	56		n	10	Founder
21.05.19	2019	22:14	WA 2019-05-21	RCNX0012	MJ	MJ1	Neighbour	Warrior	Gauteng	M	Dominant	2017	SN	4	112		y	10	Founder
21.05.19	2019	22:14	WA 2019-05-21	RCNX0012	MJ	MJ1	Neighbour	Warrior	Gauteng	M	Dominant	2017	UR	4	113	y		10	Founder
21.05.19	2019	22:14	WA 2019-05-21	RCNX0012	MJ	MJ1	Neighbour	Warrior	Gobi	F	Dominant	2015	SN	10	22		n	10	Founder
21.05.19	2019	22:14	WA 2019-05-21	RCNX0015	MJ	MJ2	Neighbour	Warrior	Gobi	F	Dominant	2015	SN	4	114		y	10	Founder
21.05.19	2019	22:14	WA 2019-05-21	RCNX0015	MJ	MJ2	Neighbour	Warrior	Gobi	F	Dominant	2015	UR	4	115	y		10	Founder
21.05.19	2019	22:14	WA 2019-05-21	RCNX0015	MJ	MJ2	Neighbour	Warrior	Honduras	M	Subdominant	2017						10	Founder
21.05.19	2019	22:14	WA 2019-05-21	RCNX0015	MJ	MJ2	Neighbour	Warrior	Belgium	M	Subdominant	2016	SN	4	116		n	10	Founder
21.05.19	2019	22:14	WA 2019-05-21	RCNX0015	MJ	MJ2	Neighbour	Warrior	Gauteng	M	Dominant	2017	SN	4	117		y	10	Founder
21.05.19	2019	22:14	WA 2019-05-21	RCNX0015	MJ	MJ2	Neighbour	Warrior	Gauteng	M	Dominant	2017	UR	4	118	y		10	Founder
21.05.19	2019	22:14	WA 2019-05-21	RCNX0015	MJ	MJ2	Neighbour	Warrior	Gobi	F	Dominant	2015	SN	13	32		n	10	Founder
21.05.19	2019	22:14	WA 2019-05-21	RCNX0015	MJ	MJ2	Neighbour	Warrior	Dingo	M	Subdominant	2015	SN	10	23		n	10	Founder
21.05.19	2019	22:14	WA 2019-05-21	RCNX0015	MJ	MJ2	Neighbour	Warrior	Norway	M	Subdominant	2016	SN	10	24		n	10	Founder
21.05.19	2019	22:14	WA 2019-05-21	RCNX0015	MJ	MJ2	Neighbour	Warrior	Karakum	F	Subdominant	2015	SN	10	25		n	10	Founder
21.05.19	2019	22:14	WA 2019-05-21	RCNX0015	MJ	MJ2	Neighbour	Warrior	Namib	F	Subdominant	2015	SN	9	10		n	10	Founder
21.05.19	2019	22:15	WA 2019-05-21	RCNX0016	MJ	MJ2	Neighbour	Warrior	Gauteng	M	Dominant	2017	SN	10	26		n	10	Founder
21.05.19	2019	22:15	WA 2019-05-21	RCNX0016	MJ	MJ2	Neighbour	Warrior	Namib	F	Subdominant	2015	SN	10	27		n	10	Founder
21.05.19	2019	22:15	WA 2019-05-21	RCNX0016	MJ	MJ2	Neighbour	Warrior	Belgium	M	Subdominant	2016	SN	19	3		n	10	Founder
21.05.19	2019	22:15	WA 2019-05-21	RCNX0016	MJ	MJ2	Neighbour	Warrior	Gobi	F	Dominant	2015	SN	10	28		n	10	Founder
21.05.19	2019	22:15	WA 2019-05-21	RCNX0017	MJ	MJ2	Neighbour	Warrior	Gobi	F	Dominant	2015	SN	1	9		n	10	Founder
21.05.19	2019	22:16	WA 2019-05-21	RCNX0017	MJ	MJ2	Neighbour	Warrior	Namib	F	Subdominant	2015						10	Founder
23.05.19	2019	02:59	AP 2019-05-23	MFDC0474	AN	AN1	Neighbour	Apoka	Francisco	M	Subdominant	2017	SN	13	14		n	11	Offspring
23.05.19	2019	02:59	AP 2019-05-23	MFDC0474	AN	AN1	Neighbour	Apoka	Escondida	F	Subdominant	2017	SN	13	15		n	11	Offspring
23.05.19	2019	02:59	AP 2019-05-23	MFDC0474	AN	AN1	Neighbour	Apoka	Encinitas	F	Subdominant	2017	SN	13	16		n	11	Offspring
23.05.19	2019	02:59	AP 2019-05-23	RCNX0018	AN	AN2	Neighbour	Apoka	Escondida	F	Subdominant	2017	F	30	1	unk		11	Offspring
23.05.19	2019	02:59	AP 2019-05-23	RCNX0018	AN	AN2	Neighbour	Apoka	Encinitas	F	Subdominant	2017	SN	30	2		n	11	Offspring
23.05.19	2019	02:59	AP 2019-05-23	RCNX0018	AN	AN2	Neighbour	Apoka	Hollister	M	Subdominant	2017	SN	13	17		n	11	Offspring
23.05.19	2019	02:59	AP 2019-05-23	RCNX0018	AN	AN2	Neighbour	Apoka	Hollister	M	Subdominant	2017	SN	12	64		n	11	Offspring
23.05.19	2019	02:59	AP 2019-05-23	RCNX0018	AN	AN2	Neighbour	Apoka	Hollister	M	Subdominant	2017	SN	22	21		n	11	Offspring
23.05.19	2019	02:59	AP 2019-05-23	MFDC0475	AN	AN1	Neighbour	Apoka	Neptune	M	Subdominant	2018	SN	6	15		n	11	Offspring
23.05.19	2019	02:59	AP 2019-05-23	RCNX0018	AN	AN2	Neighbour	Apoka	Laguna	F	Subdominant	2017	SN	19	32		n	11	Offspring
23.05.19	2019	02:59	AP 2019-05-23	RCNX0018	AN	AN2	Neighbour	Apoka	Earth	F	Subdominant	2018	SN	2	19		n	11	Offspring
23.05.19	2019	02:59	AP 2019-05-23	RCNX0018	AN	AN2	Neighbour	Apoka	Laguna	F	Subdominant	2017	SN	20	27		n	11	Offspring
23.05.19	2019	02:59	AP 2019-05-23	RCNX0018	AN	AN2	Neighbour	Apoka	Earth	F	Subdominant	2018	SN	20	28		n	11	Offspring
23.05.19	2019	02:59	AP 2019-05-23	RCNX0018	AN	AN2	Neighbour	Apoka	Newport	M	Subdominant	2017	SN	30	3		n	11	Offspring
23.05.19	2019	02:59	AP 2019-05-23	RCNX0019	AN	AN2	Neighbour	Apoka	Newport	M	Subdominant	2017	SN	12	65		n	11	Offspring
23.05.19	2019	02:59	AP 2019-05-23	RCNX0019	AN	AN2	Neighbour	Apoka	Hollister	M	Subdominant	2017	SN	12	66		n	11	Offspring
23.05.19	2019	02:59	AP 2019-05-23	RCNX0019	AN	AN2	Neighbour	Apoka	Laguna	F	Subdominant	2017	SN	12	68		n	11	Offspring
23.05.19	2019	02:59	AP 2019-05-23	RCNX0019	AN	AN2	Neighbour	Apoka	Earth	F	Subdominant	2018	SN	12	68		n	11	Offspring
23.05.19	2019	02:59	AP 2019-05-23	RCNX0019	AN	AN2	Neighbour	Apoka	Newport	M	Subdominant	2017	SN	22	22		n	11	Offspring
23.05.19	2019	02:59	AP 2019-05-23	RCNX0019	AN	AN2	Neighbour	Apoka	Laguna	F	Subdominant	2017	SN	22	23		n	11	Offspring
23.05.19	2019	03:00	AP 2019-05-23	RCNX0019	AN	AN2	Neighbour	Apoka	Earth	F	Subdominant	2018	SN	22	24		n	11	Offspring
23.05.19	2019	03:00	AP 2019-05-23	RCNX0019	AN	AN2	Neighbour	Apoka	Jupiter	M	Subdominant	2018	SN	13	18		n	11	Offspring
23.05.19	2019	03:00	AP 2019-05-23	RCNX0020	AN	AN2	Neighbour	Apoka	Laguna	F	Subdominant	2017	SN	22	25		n	11	Offspring
23.05.19	2019	03:00	AP 2019-05-23	RCNX0020	AN	AN2	Neighbour	Apoka	Earth	F	Subdominant	2018	SN	22	26		n	11	Offspring
23.05.19	2019	03:00	AP 2019-05-23	RCNX0020	AN	AN2	Neighbour	Apoka	Jupiter	M	Subdominant	2018	SN	22	27		n	11	Offspring
23.05.19	2019	03:00	AP 2019-05-23	RCNX0020	AN	AN2	Neighbour	Apoka	Uranus	M	Subdominant	2018	SN	13	19		n	11	Offspring
23.05.19	2019	03:00	AP 2019-05-23	RCNX0020	AN	AN2	Neighbour	Apoka	Uranus	M	Subdominant	2018	SN	22	28		n	11	Offspring
23.05.19	2019	03:00	AP 2019-05-23	RCNX0020	AN	AN2	Neighbour	Apoka	Earth	F	Subdominant	2018	SN	8	105		n	11	Offspring
23.05.19	2019	03:00	AP 2019-05-23	RCNX0020	AN	AN2	Neighbour	Apoka	Laguna	F	Subdominant	2017	SN	30	4		n	11	Offspring
23.05.19	2019	03:01	AP 2019-05-23	MFDC0477	AN	AN1	Neighbour	Apoka	Mercury	M	Subdominant	2018	SN	13	20		n	11	Offspring
23.05.19	2019	03:01	AP 2019-05-23	RCNX0021	AN	AN2	Neighbour	Apoka	Mercury	M	Subdominant	2018	SN	12	69		n	11	Offspring
23.05.19	2019	03:01	AP 2019-05-23	RCNX0021	AN	AN2	Neighbour	Apoka	Mercury	M	Subdominant	2018	SN	22	29		n	11	Offspring
23.05.19	2019	03:01	AP 2019-05-23	RCNX0021	AN	AN2	Neighbour	Apoka	Darius	M	Dominant	2009	SN	22	30		y	11	Founder
23.05.19	2019	03:01	AP 2019-05-23	RCNX0021	AN	AN2	Neighbour	Apoka	Darius	M	Dominant	2009	UR	22	31	y		11	Founder
23.05.19	2019	03:01	AP 2019-05-23	MFDC0478	AN	AN1	Neighbour	Apoka	Darius	M	Dominant	2009	SN	13	21		n	11	Founder
23.05.19	2019	03:01	AP 2019-05-23	RCNX0022	AN	AN2	Neighbour	Apoka	Darius	M	Dominant	2009	F	13	22	unk		11	Founder
23.05.19	2019	03:01	AP 2019-05-23	RCNX0022	AN	AN2	Neighbour	Apoka	Seronera	F	Dominant	2012	SN	13	23		y	11	Founder
23.05.19	2019	03:01	AP 2019-05-23	RCNX0022	AN	AN2	Neighbour	Apoka	Seronera	F	Dominant	2012	UR	13	24	y		11	Founder
23.05.19	2019	03:01	AP 2019-05-23	RCNX0022	AN	AN2	Neighbour	Apoka	Seronera	F	Dominant	2012	SN	22	32		y	11	Founder
23.05.19	2019	03:01	AP 2019-05-23	RCNX0022	AN	AN2	Neighbour	Apoka	Seronera	F	Dominant	2012	UR	22	33	y		11	Founder
23.05.19	2019	03:01	AP 2019-05-23	RCNX0022	AN	AN2	Neighbour	Apoka	Darius	M	Dominant	2009	SN	13	25		n	11	Founder
23.05.19	2019	03:01	AP 2019-05-23	RCNX0022	AN	AN2	Neighbour	Apoka	Darius	M	Dominant	2009	SN	12	70		y	11	Founder
23.05.19	2019	03:01	AP 2019-05-23	RCNX0022	AN	AN2	Neighbour	Apoka	Darius	M	Dominant	2009	F	12	71	y		11	Founder
23.05.19	2019	03:01	AP 2019-05-23	RCNX0022	AN	AN2	Neighbour	Apoka	Darius	M	Dominant	2009	SN	22	34		n	11	Founder
23.05.19	2019	03:02	AP 2019-05-23	RCNX0023	AN	AN2	Neighbour	Apoka	Mars	M	Subdominant	2018	SN	13	26		n	11	Offspring
23.05.19	2019	03:02	AP 2019-05-23	RCNX0023	AN	AN2	Neighbour	Apoka	Mars	M	Subdominant	2018	SN	12	72		n	11	Offspring
23.05.19	2019	03:02	AP 2019-05-23	RCNX0023	AN	AN2	Neighbour	Apoka	Mars	M	Subdominant	2018	SN	22	35		n	11	Offspring
26.05.19	2019	06:53	Kalahari and Sahara 2019-05-26	MFDC0500	AN	AN1	Stranger	Disperser 14	Sahara	F	Disperser	2015	SN	13	27		n	2	Disperser
26.05.19	2019	06:53	Kalahari and Sahara 2019-05-26	MFDC0500	AN	AN1	Stranger	Disperser 14	Kalahari	F	Disperser	2015	SN	13	28		n	2	Disperser
26.05.19	2019	06:53	Kalahari and Sahara 2019-05-26	MFDC0500	AN	AN1	Stranger	Disperser 14	Sahara	F	Disperser	2015	SN	22	36		n	2	Disperser
26.05.19	2019	06:53	Kalahari and Sahara 2019-05-26	MFDC0500	AN	AN1	Stranger	Disperser 14	Kalahari	F	Disperser	2015	SN	22	37		n	2	Disperser
26.05.19	2019	06:53	Kalahari and Sahara 2019-05-26	RCNX0041	AN	AN2	Stranger	Disperser 14	Kalahari	F	Disperser	2015	SN	22	38		n	2	Disperser
28.05.19	2019	17:31	Kalahari and Sahara 2019-05-28	MFDC0520_Kalahari, Sahara	AN	AN1	Stranger	Disperser 14	Kalahari	F	Disperser	2015	SN	22	39		y	2	Disperser
28.05.19	2019	17:31	Kalahari and Sahara 2019-05-28	MFDC0520_Kalahari, Sahara	AN	AN1	Stranger	Disperser 14	Kalahari	F	Disperser	2015	F	22	40	y		2	Disperser
28.05.19	2019	17:31	Kalahari and Sahara 2019-05-28	MFDC0520_Kalahari, Sahara	AN	AN1	Stranger	Disperser 14	Sahara	F	Disperser	2015	SN	22	41		y	2	Disperser
28.05.19	2019	17:32	Kalahari and Sahara 2019-05-28	RCNX0002_Kalahari, Sahara	AN	AN2	Stranger	Disperser 14	Sahara	F	Disperser	2015	UR	22	42	y		2	Disperser
28.05.19	2019	17:32	Kalahari and Sahara 2019-05-28	RCNX0002_Kalahari, Sahara	AN	AN2	Stranger	Disperser 14	Kalahari	F	Disperser	2015	UNK	32	1	unk		2	Disperser
28.05.19	2019	17:35	Kalahari and Sahara 2019-05-28	RCNX0004_Kalahari, Sahara	AN	AN2	Stranger	Disperser 14	Sahara	F	Disperser	2015	SN	32	2		n	2	Disperser
28.05.19	2019	17:35	Kalahari and Sahara 2019-05-28	RCNX0004_Kalahari, Sahara	AN	AN2	Stranger	Disperser 14	Sahara	F	Disperser	2015	UNK	32	3	y		2	Disperser
28.05.19	2019	17:35	Kalahari and Sahara 2019-05-28	MFDC0521_Kalahari, Sahara	AN	AN1	Stranger	Disperser 14	Sahara	F	Disperser	2015	SN	22	43		y	2	Disperser
28.05.19	2019	17:35	Kalahari and Sahara 2019-05-28	MFDC0521_Kalahari, Sahara	AN	AN1	Stranger	Disperser 14	Sahara	F	Disperser	2015	UR	22	44	y		2	Disperser
28.05.19	2019	17:35	Kalahari and Sahara 2019-05-28	MFDC0521_Kalahari, Sahara	AN	AN1	Stranger	Disperser 14	Sahara	F	Disperser	2015	SN	22	45		n	2	Disperser
29.05.19	2019	03:38	AP 2019-05-29	MFDC3681_AP	BDF	BDF2	Neighbour	Apoka	Cruz	M	Subdominant	2017						11	Offspring
29.05.19	2019	03:38	AP 2019-05-29	MFDC3681_AP	BDF	BDF2	Neighbour	Apoka	Unknown	U	Unk	Unk						11	Offspring
29.05.19	2019	03:38	AP 2019-05-29	MFDC3682_AP	BDF	BDF2	Neighbour	Apoka	Darius	M	Dominant	2009						11	Founder
29.05.19	2019	03:38	AP 2019-05-29	MFDC3682_AP	BDF	BDF2	Neighbour	Apoka	Seronera	F	Dominant	2012						11	Founder
29.05.19	2019	03:38	AP 2019-05-29	MFDC3682_AP	BDF	BDF2	Neighbour	Apoka	Unknown	U	Unk	Unk						11	Offspring
29.05.19	2019	03:39	AP 2019-05-29	MFDC3683_AP	BDF	BDF2	Neighbour	Apoka	Seronera	F	Dominant	2012	SN	2	1		y	11	Founder
29.05.19	2019	03:39	AP 2019-05-29	MFDC3683_AP	BDF	BDF2	Neighbour	Apoka	Seronera	F	Dominant	2012	UR	2	2	y		11	Founder
29.05.19	2019	03:39	AP 2019-05-29	MFDC3683_AP	BDF	BDF2	Neighbour	Apoka	Darius	M	Dominant	2009	SN	2	3		y	11	Founder
29.05.19	2019	03:39	AP 2019-05-29	MFDC3683_AP	BDF	BDF2	Neighbour	Apoka	Darius	M	Dominant	2009	UR	2	4	y		11	Founder
29.05.19	2019	03:39	AP 2019-05-29	MFDC3683_AP	BDF	BDF2	Neighbour	Apoka	Earth	F	Subdominant	2018						11	Offspring
29.05.19	2019	03:39	AP 2019-05-29	MFDC3683_AP	BDF	BDF2	Neighbour	Apoka	Saturn	M	Subdominant	2018						11	Offspring
29.05.19	2019	03:39	AP 2019-05-29	MFDC3683_AP	BDF	BDF2	Neighbour	Apoka	Unknown	U	Subdominant	Unk						11	Offspring
29.05.19	2019	18:05	Kalahari and Sahara 2019-05-29	RCNX0018_WA Kalahari,Sahara	HR	H1	Stranger	Disperser 14	Kalahari	F	Disperser	2015	SN	3	32		y	2	Disperser
29.05.19	2019	18:05	Kalahari and Sahara 2019-05-29	RCNX0018_WA Kalahari,Sahara	HR	H1	Stranger	Disperser 14	Kalahari	F	Disperser	2015	UR	3	33	y		2	Disperser
29.05.19	2019	18:05	Kalahari and Sahara 2019-05-29	RCNX0018_WA Kalahari,Sahara	HR	H1	Stranger	Disperser 14	Kalahari	F	Disperser	2015	SN	3	34		y	2	Disperser
29.05.19	2019	18:05	Kalahari and Sahara 2019-05-29	RCNX0018_WA Kalahari,Sahara	HR	H1	Stranger	Disperser 14	Kalahari	F	Disperser	2015	UR	3	35	y		2	Disperser
29.05.19	2019	18:06	Kalahari and Sahara 2019-05-29	RCNX0018_WA Kalahari,Sahara	HR	H1	Stranger	Disperser 14	Sahara	F	Disperser	2015	SN	3	36		y	2	Disperser
29.05.19	2019	18:06	Kalahari and Sahara 2019-05-29	RCNX0018_WA Kalahari,Sahara	HR	H1	Stranger	Disperser 14	Sahara	F	Disperser	2015	UR	3	37	y		2	Disperser
29.05.19	2019	18:06	Kalahari and Sahara 2019-05-29	RCNX0018_WA Kalahari,Sahara	HR	H1	Stranger	Disperser 14	Sahara	F	Disperser	2015	SN	3	38		y	2	Disperser
29.05.19	2019	18:06	Kalahari and Sahara 2019-05-29	RCNX0018_WA Kalahari,Sahara	HR	H1	Stranger	Disperser 14	Sahara	F	Disperser	2015	UR	3	39	y		2	Disperser
29.05.19	2019	18:06	Kalahari and Sahara 2019-05-29	RCNX0018_WA Kalahari,Sahara	HR	H1	Stranger	Disperser 14	Sahara	F	Disperser	2015	SN	10	1		y	2	Disperser
29.05.19	2019	18:06	Kalahari and Sahara 2019-05-29	RCNX0018_WA Kalahari,Sahara	HR	H1	Stranger	Disperser 14	Sahara	F	Disperser	2015	UR	10	2	y		2	Disperser
29.05.19	2019	18:06	Kalahari and Sahara 2019-05-29	RCNX0018_WA Kalahari,Sahara	HR	H1	Stranger	Disperser 14	Sahara	F	Disperser	2015	SN	3	40		y	2	Disperser
29.05.19	2019	18:06	Kalahari and Sahara 2019-05-29	RCNX0018_WA Kalahari,Sahara	HR	H1	Stranger	Disperser 14	Sahara	F	Disperser	2015	UR	3	41	y		2	Disperser
29.05.19	2019	18:06	Kalahari and Sahara 2019-05-29	RCNX0018_WA Kalahari,Sahara	HR	H1	Stranger	Disperser 14	Kalahari	F	Disperser	2015	SN	10	3		n	2	Disperser
29.05.19	2019	18:06	Kalahari and Sahara 2019-05-29	RCNX0019_WA Kalahari,Sahara	HR	H1	Stranger	Disperser 14	Sahara	F	Disperser	2015	SN	4	43		y	2	Disperser
29.05.19	2019	18:06	Kalahari and Sahara 2019-05-29	RCNX0019_WA Kalahari,Sahara	HR	H1	Stranger	Disperser 14	Sahara	F	Disperser	2015	UR	4	44	y		2	Disperser
29.05.19	2019	18:07	Kalahari and Sahara 2019-05-29	RCNX0019_WA Kalahari,Sahara	HR	H1	Stranger	Disperser 14	Kalahari	F	Disperser	2015	F	11	1	unk		2	Disperser
29.05.19	2019	18:07	Kalahari and Sahara 2019-05-29	RCNX0019_WA Kalahari,Sahara	HR	H1	Stranger	Disperser 14	Sahara	F	Disperser	2015	SN	11	2		y	2	Disperser
29.05.19	2019	18:07	Kalahari and Sahara 2019-05-29	RCNX0019_WA Kalahari,Sahara	HR	H1	Stranger	Disperser 14	Sahara	F	Disperser	2015	UR	11	3	y		2	Disperser
29.05.19	2019	18:07	Kalahari and Sahara 2019-05-29	RCNX0019_WA Kalahari,Sahara	HR	H1	Stranger	Disperser 14	Sahara	F	Disperser	2015	SN	3	42		y	2	Disperser
29.05.19	2019	18:07	Kalahari and Sahara 2019-05-29	RCNX0019_WA Kalahari,Sahara	HR	H1	Stranger	Disperser 14	Sahara	F	Disperser	2015	UR	3	43	y		2	Disperser
29.05.19	2019	18:07	Kalahari and Sahara 2019-05-29	RCNX0019_WA Kalahari,Sahara	HR	H1	Stranger	Disperser 14	Sahara	F	Disperser	2015	SN	3	44		y	2	Disperser
29.05.19	2019	18:07	Kalahari and Sahara 2019-05-29	RCNX0020_WA Kalahari,Sahara	HR	H1	Stranger	Disperser 14	Sahara	F	Disperser	2015	F	3	45	y		2	Disperser
29.05.19	2019	18:07	Kalahari and Sahara 2019-05-29	RCNX0020_WA Kalahari,Sahara	HR	H1	Stranger	Disperser 14	Sahara	F	Disperser	2015	SN	4	45		n	2	Disperser
29.05.19	2019	18:07	Kalahari and Sahara 2019-05-29	RCNX0020_WA Kalahari,Sahara	HR	H1	Stranger	Disperser 14	Kalahari	F	Disperser	2015	F	12	1	n		2	Disperser
30.05.19	2019	21:52	Kalahari possibly 2019-05-30	MFDC0535_Possibly Kalahari	AN	AN1	Stranger	Disperser 14	Kalahari	F	Disperser	2015	SN	22	46		y	2	Disperser
30.05.19	2019	21:52	Kalahari possibly 2019-05-30	MFDC0535_Possibly Kalahari	AN	AN1	Stranger	Disperser 14	Kalahari	F	Disperser	2015	UR	22	47	y		2	Disperser
03.06.19	2019	19:28	WA 2019-06-03	RCNX0011_WA Honduras,1 unk	HR	H1	Neighbour	Warrior	Honduras	M	Subdominant	2017						10	Founder
03.06.19	2019	19:28	WA 2019-06-03	RCNX0011_WA Honduras,1 unk	HR	H1	Neighbour	Warrior	Croatia	M	Subdominant	2016						10	Founder
03.06.19	2019	19:29	WA 2019-06-03	RCNX0012_WA Dingo	HR	H1	Neighbour	Warrior	Dingo	M	Subdominant	2015	SN	3	46		y	10	Founder
03.06.19	2019	19:29	WA 2019-06-03	RCNX0012_WA Dingo	HR	H1	Neighbour	Warrior	Dingo	M	Subdominant	2015	UR	3	47	y		10	Founder
03.06.19	2019	19:29	WA 2019-06-03	RCNX0012_WA Dingo	HR	H1	Neighbour	Warrior	Dingo	M	Subdominant	2015	SN	3	48		y	10	Founder
03.06.19	2019	19:29	WA 2019-06-03	RCNX0012_WA Dingo	HR	H1	Neighbour	Warrior	Dingo	M	Subdominant	2015	UR	3	49	y		10	Founder
03.06.19	2019	19:29	WA 2019-06-03	RCNX0012_WA Dingo	HR	H1	Neighbour	Warrior	Dingo	M	Subdominant	2015	SN	3	50		y	10	Founder
03.06.19	2019	19:29	WA 2019-06-03	RCNX0012_WA Dingo	HR	H1	Neighbour	Warrior	Dingo	M	Subdominant	2015	F	3	51	y		10	Founder
06.06.19	2019	06:32	Kalahari and Sahara possibly 2019-06-06	MFDC4391_AWD Kal&Sah possibly	BDF	BDF2	Stranger	Disperser 14	Kalahari	F	Disperser	2015						2	Disperser
06.06.19	2019	06:32	Kalahari and Sahara possibly 2019-06-06	MFDC4391_AWD Kal&Sah possibly	BDF	BDF2	Stranger	Disperser 14	Sahara	F	Disperser	2015	SN	2	5		n	2	Disperser
06.06.19	2019	07:58	Kalahari and Sahara 2019-06-06	RCNX0032_Kalahari,Sahara	HR	H1	Stranger	Disperser 14	Kalahari	F	Disperser	2015	SN	4	46		y	2	Disperser
06.06.19	2019	07:58	Kalahari and Sahara 2019-06-06	RCNX0032_Kalahari,Sahara	HR	H1	Stranger	Disperser 14	Kalahari	F	Disperser	2015	UR	4	47	y		2	Disperser
06.06.19	2019	07:58	Kalahari and Sahara 2019-06-06	RCNX0032_Kalahari,Sahara	HR	H1	Stranger	Disperser 14	Sahara	F	Disperser	2015	SN	4	48		n	2	Disperser
06.06.19	2019	07:58	Kalahari and Sahara 2019-06-06	RCNX0032_Kalahari,Sahara	HR	H1	Stranger	Disperser 14	Kalahari	F	Disperser	2015	SN	4	49		y	2	Disperser
06.06.19	2019	07:58	Kalahari and Sahara 2019-06-06	RCNX0032_Kalahari,Sahara	HR	H1	Stranger	Disperser 14	Kalahari	F	Disperser	2015	UR	4	50	y		2	Disperser
06.06.19	2019	07:58	Kalahari and Sahara 2019-06-06	RCNX0032_Kalahari,Sahara	HR	H1	Stranger	Disperser 14	Sahara	F	Disperser	2015	SN	4	51		n	2	Disperser
06.06.19	2019	07:59	Kalahari and Sahara 2019-06-06	RCNX0033_Kalahari,Sahara	HR	H1	Stranger	Disperser 14	Kalahari	F	Disperser	2015	SN	4	52		n	2	Disperser
07.06.19	2019	06:25	Kalahari and Sahara possibly 2019-06-07	MFDC4397_AWD Kal&Sah possibly	BDF	BDF2	Stranger	Disperser 14	Kalahari	F	Disperser	2015	SN	2	6		n	2	Disperser
07.06.19	2019	06:25	Kalahari and Sahara possibly 2019-06-07	MFDC4397_AWD Kal&Sah possibly	BDF	BDF2	Stranger	Disperser 14	Sahara	F	Disperser	2015	SN	2	7		n	2	Disperser
08.06.19	2019	08:55	Kalahari 2019-06-08	MFDC0600_Kalahari	AN	AN1	Stranger	Disperser 14	Kalahari	F	Disperser	2015	SN	19	33		n	2	Disperser
08.06.19	2019	08:55	Kalahari 2019-06-08	MFDC0600_Kalahari	AN	AN1	Stranger	Disperser 14	Kalahari	F	Disperser	2015	SN	8	106		y	2	Disperser
08.06.19	2019	08:55	Kalahari 2019-06-08	MFDC0600_Kalahari	AN	AN1	Stranger	Disperser 14	Kalahari	F	Disperser	2015	F	8	107	y		2	Disperser
09.06.19	2019	18:28	Kalahari and Sahara 2019-06-09	RCNX0076_Kalahari and Sahara	OR	OR1	Stranger	Disperser 14	Kalahari	F	Disperser	2015	SN	5	1		y	2	Disperser
09.06.19	2019	18:28	Kalahari and Sahara 2019-06-09	RCNX0076_Kalahari and Sahara	OR	OR1	Stranger	Disperser 14	Kalahari	F	Disperser	2015	UR	5	2	y		2	Disperser
09.06.19	2019	18:28	Kalahari and Sahara 2019-06-09	RCNX0076_Kalahari and Sahara	OR	OR1	Stranger	Disperser 14	Kalahari	F	Disperser	2015	SN	5	3		y	2	Disperser
09.06.19	2019	18:28	Kalahari and Sahara 2019-06-09	RCNX0076_Kalahari and Sahara	OR	OR1	Stranger	Disperser 14	Kalahari	F	Disperser	2015	UR	5	4	y		2	Disperser
09.06.19	2019	18:28	Kalahari and Sahara 2019-06-09	RCNX0076_Kalahari and Sahara	OR	OR1	Stranger	Disperser 14	Kalahari	F	Disperser	2015	SN	14	1		y	2	Disperser
09.06.19	2019	18:29	Kalahari and Sahara 2019-06-09	RCNX0077_Kalahari and Sahara	OR	OR1	Stranger	Disperser 14	Kalahari	F	Disperser	2015	F	14	2	y		2	Disperser
09.06.19	2019	18:29	Kalahari and Sahara 2019-06-09	RCNX0077_Kalahari and Sahara	OR	OR1	Stranger	Disperser 14	Sahara	F	Disperser	2015	SN	12	28		n	2	Disperser
09.06.19	2019	18:29	Kalahari and Sahara 2019-06-09	RCNX0077_Kalahari and Sahara	OR	OR1	Stranger	Disperser 14	Kalahari	F	Disperser	2015	SN	12	29		n	2	Disperser
09.06.19	2019	18:29	Kalahari and Sahara 2019-06-09	RCNX0077_Kalahari and Sahara	OR	OR1	Stranger	Disperser 14	Sahara	F	Disperser	2015	SN	13	3		n	2	Disperser
09.06.19	2019	18:29	Kalahari and Sahara 2019-06-09	RCNX0077_Kalahari and Sahara	OR	OR1	Stranger	Disperser 14	Sahara	F	Disperser	2015	SN	5	5		y	2	Disperser
09.06.19	2019	18:29	Kalahari and Sahara 2019-06-09	RCNX0077_Kalahari and Sahara	OR	OR1	Stranger	Disperser 14	Sahara	F	Disperser	2015	UR	5	6	y		2	Disperser
09.06.19	2019	18:29	Kalahari and Sahara 2019-06-09	RCNX0077_Kalahari and Sahara	OR	OR1	Stranger	Disperser 14	Sahara	F	Disperser	2015	SN	5	7		y	2	Disperser
09.06.19	2019	18:29	Kalahari and Sahara 2019-06-09	RCNX0077_Kalahari and Sahara	OR	OR1	Stranger	Disperser 14	Sahara	F	Disperser	2015	UR	5	8	y		2	Disperser
09.06.19	2019	18:29	Kalahari and Sahara 2019-06-09	RCNX0077_Kalahari and Sahara	OR	OR1	Stranger	Disperser 14	Sahara	F	Disperser	2015	SN	5	9		y	2	Disperser
09.06.19	2019	18:29	Kalahari and Sahara 2019-06-09	RCNX0077_Kalahari and Sahara	OR	OR1	Stranger	Disperser 14	Sahara	F	Disperser	2015	UR	5	10	y		2	Disperser
09.06.19	2019	18:29	Kalahari and Sahara 2019-06-09	RCNX0077_Kalahari and Sahara	OR	OR1	Stranger	Disperser 14	Sahara	F	Disperser	2015	SN	5	11		y	2	Disperser
09.06.19	2019	18:29	Kalahari and Sahara 2019-06-09	RCNX0077_Kalahari and Sahara	OR	OR1	Stranger	Disperser 14	Sahara	F	Disperser	2015	UR	5	12	y		2	Disperser
12.06.19	2019	22:09	Kalahari 2019-06-12	RCNX0023_Kalahari	AN	AN2	Stranger	Disperser 14	Kalahari	F	Disperser	2015						2	Disperser
13.06.19	2019	02:06	Kalahari and Sahara 2019-06-13 (2)	RCNX0029_Kalahari and Sahara	OR	OR1	Stranger	Disperser 14	Kalahari	F	Disperser	2015	SN	12	30		y	2	Disperser
13.06.19	2019	02:06	Kalahari and Sahara 2019-06-13 (2)	RCNX0029_Kalahari and Sahara	OR	OR1	Stranger	Disperser 14	Kalahari	F	Disperser	2015	UR	12	31	y		2	Disperser
13.06.19	2019	02:06	Kalahari and Sahara 2019-06-13 (2)	RCNX0029_Kalahari and Sahara	OR	OR1	Stranger	Disperser 14	Kalahari	F	Disperser	2015	SN	12	32		y	2	Disperser
13.06.19	2019	02:06	Kalahari and Sahara 2019-06-13 (2)	RCNX0029_Kalahari and Sahara	OR	OR1	Stranger	Disperser 14	Kalahari	F	Disperser	2015	UR	12	33	y		2	Disperser
13.06.19	2019	02:06	Kalahari and Sahara 2019-06-13 (2)	RCNX0029_Kalahari and Sahara	OR	OR1	Stranger	Disperser 14	Kalahari	F	Disperser	2015	SN	12	34		y	2	Disperser
13.06.19	2019	02:06	Kalahari and Sahara 2019-06-13 (2)	RCNX0029_Kalahari and Sahara	OR	OR1	Stranger	Disperser 14	Kalahari	F	Disperser	2015	UR	12	35	y		2	Disperser
13.06.19	2019	02:07	Kalahari and Sahara 2019-06-13 (2)	RCNX0030_Kalahari and Sahara	OR	OR1	Stranger	Disperser 14	Sahara	F	Disperser	2015	SN	5	13		n	2	Disperser
13.06.19	2019	02:07	Kalahari and Sahara 2019-06-13 (2)	RCNX0030_Kalahari and Sahara	OR	OR1	Stranger	Disperser 14	Sahara	F	Disperser	2015	SN	13	4		n	2	Disperser
13.06.19	2019	02:07	Kalahari and Sahara 2019-06-13 (2)	RCNX0030_Kalahari and Sahara	OR	OR1	Stranger	Disperser 14	Sahara	F	Disperser	2015	SN	12	36		y	2	Disperser
13.06.19	2019	02:07	Kalahari and Sahara 2019-06-13 (2)	RCNX0030_Kalahari and Sahara	OR	OR1	Stranger	Disperser 14	Sahara	F	Disperser	2015	UR	12	37	y		2	Disperser
13.06.19	2019	02:07	Kalahari and Sahara 2019-06-13 (2)	RCNX0030_Kalahari and Sahara	OR	OR1	Stranger	Disperser 14	Sahara	F	Disperser	2015	F	15	1	n		2	Disperser
13.06.19	2019	07:27	Kalahari and Sahara 2019-06-13	RCNX0018_Kalahari and Sahara	HR	H1	Stranger	Disperser 14	Kalahari	F	Disperser	2015	SN	4	53		y	2	Disperser
13.06.19	2019	07:27	Kalahari and Sahara 2019-06-13	RCNX0018_Kalahari and Sahara	HR	H1	Stranger	Disperser 14	Kalahari	F	Disperser	2015	UR	4	54	y		2	Disperser
13.06.19	2019	07:27	Kalahari and Sahara 2019-06-13	RCNX0018_Kalahari and Sahara	HR	H1	Stranger	Disperser 14	Sahara	F	Disperser	2015	SN	4	55		y	2	Disperser
13.06.19	2019	07:27	Kalahari and Sahara 2019-06-13	RCNX0018_Kalahari and Sahara	HR	H1	Stranger	Disperser 14	Sahara	F	Disperser	2015	UR	4	56	y		2	Disperser
13.06.19	2019	07:27	Kalahari and Sahara 2019-06-13	RCNX0018_Kalahari and Sahara	HR	H1	Stranger	Disperser 14	Kalahari	F	Disperser	2015	SN	3	52		n	2	Disperser
13.06.19	2019	07:28	Kalahari and Sahara 2019-06-13	RCNX0019_Kalahari and Sahara	HR	H1	Stranger	Disperser 14	Sahara	F	Disperser	2015	SN	3	53		n	2	Disperser
13.06.19	2019	07:28	Kalahari and Sahara 2019-06-13	RCNX0019_Kalahari and Sahara	HR	H1	Stranger	Disperser 14	Kalahari	F	Disperser	2015	SN	4	57		y	2	Disperser
13.06.19	2019	07:28	Kalahari and Sahara 2019-06-13	RCNX0019_Kalahari and Sahara	HR	H1	Stranger	Disperser 14	Kalahari	F	Disperser	2015	UR	4	58	y		2	Disperser
13.06.19	2019	07:28	Kalahari and Sahara 2019-06-13	RCNX0019_Kalahari and Sahara	HR	H1	Stranger	Disperser 14	Kalahari	F	Disperser	2015	F	4	59	y		2	Disperser
13.06.19	2019	07:28	Kalahari and Sahara 2019-06-13	RCNX0019_Kalahari and Sahara	HR	H1	Stranger	Disperser 14	Sahara	F	Disperser	2015	SN	6	3		n	2	Disperser
13.06.19	2019	07:28	Kalahari and Sahara 2019-06-13	RCNX0019_Kalahari and Sahara	HR	H1	Stranger	Disperser 14	Sahara	F	Disperser	2015	SN	3	54		n	2	Disperser
13.06.19	2019	07:28	Kalahari and Sahara 2019-06-13	RCNX0019_Kalahari and Sahara	HR	H1	Stranger	Disperser 14	Kalahari	F	Disperser	2015	SN	3	55		n	2	Disperser
13.06.19	2019	07:28	Kalahari and Sahara 2019-06-13	RCNX0019_Kalahari and Sahara	HR	H1	Stranger	Disperser 14	Sahara	F	Disperser	2015	SN	4	60		n	2	Disperser
13.06.19	2019	07:28	Kalahari and Sahara 2019-06-13	RCNX0020_Kalahari and Sahara	HR	H1	Stranger	Disperser 14	Sahara	F	Disperser	2015	SN	4	61		y	2	Disperser
13.06.19	2019	07:28	Kalahari and Sahara 2019-06-13	RCNX0020_Kalahari and Sahara	HR	H1	Stranger	Disperser 14	Sahara	F	Disperser	2015	UR	4	62	y		2	Disperser
13.06.19	2019	07:28	Kalahari and Sahara 2019-06-13	RCNX0020_Kalahari and Sahara	HR	H1	Stranger	Disperser 14	Sahara	F	Disperser	2015	SN	4	63		y	2	Disperser
13.06.19	2019	07:28	Kalahari and Sahara 2019-06-13	RCNX0020_Kalahari and Sahara	HR	H1	Stranger	Disperser 14	Sahara	F	Disperser	2015	F	4	64	y		2	Disperser
13.06.19	2019	07:29	Kalahari and Sahara 2019-06-13	RCNX0021_Kalahari and Sahara	HR	H1	Stranger	Disperser 14	Kalahari	F	Disperser	2015	UR	3	56	unk		2	Disperser
15.06.19	2019	08:05	Kalahari and Sahara 2019-06-15	RCNX0034_Kalahari and Sahara	AN	AN2	Stranger	Disperser 14	Kalahari	F	Disperser	2015						2	Disperser
15.06.19	2019	08:05	Kalahari and Sahara 2019-06-15	RCNX0034_Kalahari and Sahara	AN	AN2	Stranger	Disperser 14	Sahara	F	Disperser	2015	SN	22	48		y	2	Disperser
15.06.19	2019	08:05	Kalahari and Sahara 2019-06-15	RCNX0034_Kalahari and Sahara	AN	AN2	Stranger	Disperser 14	Sahara	F	Disperser	2015	UR	22	49	y		2	Disperser
15.06.19	2019	08:05	Kalahari and Sahara 2019-06-15	RCNX0035_Kalahari and Sahara	AN	AN2	Stranger	Disperser 14	Sahara	F	Disperser	2015	SN	30	5		y	2	Disperser
15.06.19	2019	08:05	Kalahari and Sahara 2019-06-15	RCNX0035_Kalahari and Sahara	AN	AN2	Stranger	Disperser 14	Sahara	F	Disperser	2015	F	30	6	y		2	Disperser
16.06.19	2019	23:57	Kalahari and Sahara 2019-06-16	RCNX0006_Kalahari and Sahara	OR	OR1	Stranger	Disperser 14	Kalahari	F	Disperser	2015						2	Disperser
16.06.19	2019	23:57	Kalahari and Sahara 2019-06-16	RCNX0006_Kalahari and Sahara	OR	OR1	Stranger	Disperser 14	Sahara	F	Disperser	2015	SN	15	2		y	2	Disperser
16.06.19	2019	23:57	Kalahari and Sahara 2019-06-16	RCNX0006_Kalahari and Sahara	OR	OR1	Stranger	Disperser 14	Sahara	F	Disperser	2015	UR	15	3	y		2	Disperser
16.06.19	2019	23:57	Kalahari and Sahara 2019-06-16	RCNX0006_Kalahari and Sahara	OR	OR1	Stranger	Disperser 14	Sahara	F	Disperser	2015	SN	15	4		y	2	Disperser
16.06.19	2019	23:57	Kalahari and Sahara 2019-06-16	RCNX0006_Kalahari and Sahara	OR	OR1	Stranger	Disperser 14	Sahara	F	Disperser	2015	UR	15	5	y		2	Disperser
17.06.19	2019	21:40	Kalahari 2019-06-17	RCNX0013_Kalahari	AN	AN2	Stranger	Disperser 14	Kalahari	F	Disperser	2015	SN	22	50		y	2	Disperser
17.06.19	2019	21:40	Kalahari 2019-06-17	RCNX0013_Kalahari	AN	AN2	Stranger	Disperser 14	Kalahari	F	Disperser	2015	UR	22	51	y		2	Disperser
21.06.19	2019	07:09	MB dispersers 2019-06-21	MFDC0499_Willow, Ash, Birch	BDF	BDF1	Stranger	Disperser 7	Ash	F	Disperser	2017	SN	2	8		n	4	Disperser
21.06.19	2019	07:09	MB dispersers 2019-06-21	MFDC0499_Willow, Ash, Birch	BDF	BDF1	Stranger	Disperser 7	Willow	F	Disperser	2017						4	Disperser
21.06.19	2019	07:09	MB dispersers 2019-06-21	MFDC0499_Willow, Ash, Birch	BDF	BDF1	Stranger	Disperser 7	Birch	F	Disperser	2017	SN	2	9		n	4	Disperser
21.06.19	2019	18:16	Kalahari and Sahara 2019-06-21	RCNX0085_Kalahari and Sahara	OR	OR1	Stranger	Disperser 14	Kalahari	F	Disperser	2015	SN	5	14		y	2	Disperser
21.06.19	2019	18:16	Kalahari and Sahara 2019-06-21	RCNX0085_Kalahari and Sahara	OR	OR1	Stranger	Disperser 14	Kalahari	F	Disperser	2015	UR	5	15	y		2	Disperser
21.06.19	2019	18:16	Kalahari and Sahara 2019-06-21	RCNX0085_Kalahari and Sahara	OR	OR1	Stranger	Disperser 14	Kalahari	F	Disperser	2015	SN	5	16		y	2	Disperser
21.06.19	2019	18:16	Kalahari and Sahara 2019-06-21	RCNX0085_Kalahari and Sahara	OR	OR1	Stranger	Disperser 14	Kalahari	F	Disperser	2015	UR	5	17	y		2	Disperser
21.06.19	2019	18:16	Kalahari and Sahara 2019-06-21	RCNX0085_Kalahari and Sahara	OR	OR1	Stranger	Disperser 14	Sahara	F	Disperser	2015	SN	12	38		y	2	Disperser
21.06.19	2019	18:16	Kalahari and Sahara 2019-06-21	RCNX0085_Kalahari and Sahara	OR	OR1	Stranger	Disperser 14	Sahara	F	Disperser	2015	UR	12	39	y		2	Disperser
21.06.19	2019	18:16	Kalahari and Sahara 2019-06-21	RCNX0085_Kalahari and Sahara	OR	OR1	Stranger	Disperser 14	Sahara	F	Disperser	2015	SN	12	40		y	2	Disperser
21.06.19	2019	18:16	Kalahari and Sahara 2019-06-21	RCNX0085_Kalahari and Sahara	OR	OR1	Stranger	Disperser 14	Sahara	F	Disperser	2015	UR	12	41	y		2	Disperser
21.06.19	2019	18:16	Kalahari and Sahara 2019-06-21	RCNX0085_Kalahari and Sahara	OR	OR1	Stranger	Disperser 14	Sahara	F	Disperser	2015	SN	12	42		y	2	Disperser
21.06.19	2019	18:16	Kalahari and Sahara 2019-06-21	RCNX0085_Kalahari and Sahara	OR	OR1	Stranger	Disperser 14	Sahara	F	Disperser	2015	UR	12	43	y		2	Disperser
21.06.19	2019	18:16	Kalahari and Sahara 2019-06-21	RCNX0085_Kalahari and Sahara	OR	OR1	Stranger	Disperser 14	Sahara	F	Disperser	2015	SN	5	18		y	2	Disperser
21.06.19	2019	18:16	Kalahari and Sahara 2019-06-21	RCNX0085_Kalahari and Sahara	OR	OR1	Stranger	Disperser 14	Sahara	F	Disperser	2015	UR	5	19	y		2	Disperser
21.06.19	2019	18:16	Kalahari and Sahara 2019-06-21	RCNX0085_Kalahari and Sahara	OR	OR1	Stranger	Disperser 14	Sahara	F	Disperser	2015	SN	5	20		y	2	Disperser
21.06.19	2019	18:16	Kalahari and Sahara 2019-06-21	RCNX0085_Kalahari and Sahara	OR	OR1	Stranger	Disperser 14	Sahara	F	Disperser	2015	UR	5	21	y		2	Disperser
21.06.19	2019	18:16	Kalahari and Sahara 2019-06-21	RCNX0085_Kalahari and Sahara	OR	OR1	Stranger	Disperser 14	Sahara	F	Disperser	2015	SN	5	22		y	2	Disperser
21.06.19	2019	18:16	Kalahari and Sahara 2019-06-21	RCNX0085_Kalahari and Sahara	OR	OR1	Stranger	Disperser 14	Sahara	F	Disperser	2015	F	5	23	y		2	Disperser
24.06.19	2019	06:44	Kalahari and Sahara 2019-06-24	MFDC8429_Kalahari and Sahara	AN	AN1	Stranger	Disperser 14	Kalahari	F	Disperser	2015	UR	8	108	unk		2	Disperser
24.06.19	2019	06:44	Kalahari and Sahara 2019-06-24	MFDC8429_Kalahari and Sahara	AN	AN1	Stranger	Disperser 14	Kalahari	F	Disperser	2015	SN	8	109		y	2	Disperser
24.06.19	2019	06:44	Kalahari and Sahara 2019-06-24	MFDC8429_Kalahari and Sahara	AN	AN1	Stranger	Disperser 14	Kalahari	F	Disperser	2015	UR	8	110	y		2	Disperser
24.06.19	2019	06:44	Kalahari and Sahara 2019-06-24	MFDC8429_Kalahari and Sahara	AN	AN1	Stranger	Disperser 14	Sahara	F	Disperser	2015	SN	8	111		y	2	Disperser
24.06.19	2019	06:44	Kalahari and Sahara 2019-06-24	MFDC8429_Kalahari and Sahara	AN	AN1	Stranger	Disperser 14	Sahara	F	Disperser	2015	UR	8	112	y		2	Disperser
24.06.19	2019	06:44	Kalahari and Sahara 2019-06-24	MFDC8429_Kalahari and Sahara	AN	AN1	Stranger	Disperser 14	Sahara	F	Disperser	2015	SN	8	113		y	2	Disperser
24.06.19	2019	06:44	Kalahari and Sahara 2019-06-24	MFDC8429_Kalahari and Sahara	AN	AN1	Stranger	Disperser 14	Sahara	F	Disperser	2015	UR	8	114	y		2	Disperser
24.06.19	2019	06:45	Kalahari and Sahara 2019-06-24	RCNX0014_Kalahari and Sahara	AN	AN2	Stranger	Disperser 14	Kalahari	F	Disperser	2015	SN	13	29		n	2	Disperser
24.06.19	2019	06:45	Kalahari and Sahara 2019-06-24	MFDC8430_Kalahari and Sahara	AN	AN1	Stranger	Disperser 14	Sahara	F	Disperser	2015	SN	22	52		y	2	Disperser
24.06.19	2019	06:45	Kalahari and Sahara 2019-06-24	MFDC8430_Kalahari and Sahara	AN	AN1	Stranger	Disperser 14	Sahara	F	Disperser	2015	F	22	53	y		2	Disperser
29.06.19	2019	18:20	Kalahari and Sahara 2019-06-29	RCNX0096_Dogs (K and S marking)	OR	OR1	Stranger	Disperser 14	Kalahari	F	Disperser	2015	SN	5	24		y	2	Disperser
29.06.19	2019	18:20	Kalahari and Sahara 2019-06-29	RCNX0096_Dogs (K and S marking)	OR	OR1	Stranger	Disperser 14	Kalahari	F	Disperser	2015	UR	5	25	y		2	Disperser
29.06.19	2019	18:20	Kalahari and Sahara 2019-06-29	RCNX0096_Dogs (K and S marking)	OR	OR1	Stranger	Disperser 14	Sahara	F	Disperser	2015	SN	12	44		n	2	Disperser
29.06.19	2019	18:20	Kalahari and Sahara 2019-06-29	RCNX0096_Dogs (K and S marking)	OR	OR1	Stranger	Disperser 14	Sahara	F	Disperser	2015	SN	5	26		y	2	Disperser
29.06.19	2019	18:20	Kalahari and Sahara 2019-06-29	RCNX0096_Dogs (K and S marking)	OR	OR1	Stranger	Disperser 14	Sahara	F	Disperser	2015	UR	5	27	y		2	Disperser
30.06.19	2019	00:45	Kalahari and Sahara 2019-06-30	RCNX0038_Kalahari and Sahara	AN	AN2	Stranger	Disperser 14	Kalahari	F	Disperser	2015	SN	22	54		y	2	Disperser
30.06.19	2019	00:45	Kalahari and Sahara 2019-06-30	RCNX0038_Kalahari and Sahara	AN	AN2	Stranger	Disperser 14	Kalahari	F	Disperser	2015	UR	22	55	y		2	Disperser
30.06.19	2019	00:45	Kalahari and Sahara 2019-06-30	RCNX0038_Kalahari and Sahara	AN	AN2	Stranger	Disperser 14	Sahara	F	Disperser	2015	SN	22	56		y	2	Disperser
30.06.19	2019	00:45	Kalahari and Sahara 2019-06-30	RCNX0038_Kalahari and Sahara	AN	AN2	Stranger	Disperser 14	Sahara	F	Disperser	2015	UR	22	57	y		2	Disperser
30.06.19	2019	00:45	Kalahari and Sahara 2019-06-30	RCNX0038_Kalahari and Sahara	AN	AN2	Stranger	Disperser 14	Sahara	F	Disperser	2015	SN	22	58		y	2	Disperser
30.06.19	2019	00:45	Kalahari and Sahara 2019-06-30	RCNX0038_Kalahari and Sahara	AN	AN2	Stranger	Disperser 14	Sahara	F	Disperser	2015	UR	22	59	y		2	Disperser
30.06.19	2019	00:45	Kalahari and Sahara 2019-06-30	RCNX0038_Kalahari and Sahara	AN	AN2	Stranger	Disperser 14	Sahara	F	Disperser	2015	SN	22	60		y	2	Disperser
30.06.19	2019	00:45	Kalahari and Sahara 2019-06-30	RCNX0038_Kalahari and Sahara	AN	AN2	Stranger	Disperser 14	Sahara	F	Disperser	2015	UR	22	61	y		2	Disperser
30.06.19	2019	00:46	Kalahari and Sahara 2019-06-30	RCNX0039_Kalahari and Sahara	AN	AN2	Stranger	Disperser 14	Sahara	F	Disperser	2015	UR	22	62	unk		2	Disperser
30.06.19	2019	00:46	Kalahari and Sahara 2019-06-30	RCNX0039_Kalahari and Sahara	AN	AN2	Stranger	Disperser 14	Sahara	F	Disperser	2015	SN	22	63		y	2	Disperser
30.06.19	2019	00:46	Kalahari and Sahara 2019-06-30	RCNX0039_Kalahari and Sahara	AN	AN2	Stranger	Disperser 14	Sahara	F	Disperser	2015	UR	22	64	y		2	Disperser
30.06.19	2019	00:46	Kalahari and Sahara 2019-06-30	RCNX0039_Kalahari and Sahara	AN	AN2	Stranger	Disperser 14	Kalahari	F	Disperser	2015	SN	33	1		y	2	Disperser
30.06.19	2019	00:46	Kalahari and Sahara 2019-06-30	RCNX0039_Kalahari and Sahara	AN	AN2	Stranger	Disperser 14	Kalahari	F	Disperser	2015	UR	33	2	y		2	Disperser
30.06.19	2019	00:46	Kalahari and Sahara 2019-06-30	RCNX0039_Kalahari and Sahara	AN	AN2	Stranger	Disperser 14	Kalahari	F	Disperser	2015	SN	33	3		y	2	Disperser
30.06.19	2019	00:46	Kalahari and Sahara 2019-06-30	RCNX0039_Kalahari and Sahara	AN	AN2	Stranger	Disperser 14	Kalahari	F	Disperser	2015	UR	33	4	y		2	Disperser
30.06.19	2019	00:46	Kalahari and Sahara 2019-06-30	RCNX0039_Kalahari and Sahara	AN	AN2	Stranger	Disperser 14	Kalahari	F	Disperser	2015	SN	33	5		y	2	Disperser
30.06.19	2019	00:46	Kalahari and Sahara 2019-06-30	RCNX0039_Kalahari and Sahara	AN	AN2	Stranger	Disperser 14	Kalahari	F	Disperser	2015	UR	33	6	y		2	Disperser
30.06.19	2019	00:46	Kalahari and Sahara 2019-06-30	RCNX0039_Kalahari and Sahara	AN	AN2	Stranger	Disperser 14	Sahara	F	Disperser	2015	SN	33	7		y	2	Disperser
30.06.19	2019	00:46	Kalahari and Sahara 2019-06-30	RCNX0039_Kalahari and Sahara	AN	AN2	Stranger	Disperser 14	Sahara	F	Disperser	2015	UR	33	8	y		2	Disperser
02.07.19	2019	07:34	Kalahari and Sahara 2019-07-02	RCNX0012_Kalahari and Sahara	MR	MR2	Stranger	Disperser 14	Kalahari	F	Disperser	2015	SN	9	38		n	2	Disperser
02.07.19	2019	07:34	Kalahari and Sahara 2019-07-02	RCNX0012_Kalahari and Sahara	MR	MR2	Stranger	Disperser 14	Sahara	F	Disperser	2015						2	Disperser
03.07.19	2019	07:47	Kalahari and Sahara 2019-07-03	RCNX0017_Kalahari and Sahara	HR	H1	Stranger	Disperser 14	Kalahari	F	Disperser	2015	SN	4	65		y	2	Disperser
03.07.19	2019	07:47	Kalahari and Sahara 2019-07-03	RCNX0017_Kalahari and Sahara	HR	H1	Stranger	Disperser 14	Kalahari	F	Disperser	2015	UR	4	66	y		2	Disperser
03.07.19	2019	07:47	Kalahari and Sahara 2019-07-03	RCNX0017_Kalahari and Sahara	HR	H1	Stranger	Disperser 14	Kalahari	F	Disperser	2015	SN	4	67		y	2	Disperser
03.07.19	2019	07:47	Kalahari and Sahara 2019-07-03	RCNX0017_Kalahari and Sahara	HR	H1	Stranger	Disperser 14	Kalahari	F	Disperser	2015	UR	4	68	y		2	Disperser
03.07.19	2019	07:47	Kalahari and Sahara 2019-07-03	RCNX0017_Kalahari and Sahara	HR	H1	Stranger	Disperser 14	Kalahari	F	Disperser	2015	SN	3	57		n	2	Disperser
03.07.19	2019	07:47	Kalahari and Sahara 2019-07-03	RCNX0017_Kalahari and Sahara	HR	H1	Stranger	Disperser 14	Sahara	F	Disperser	2015	SN	4	69		y	2	Disperser
03.07.19	2019	07:47	Kalahari and Sahara 2019-07-03	RCNX0017_Kalahari and Sahara	HR	H1	Stranger	Disperser 14	Sahara	F	Disperser	2015	UR	4	70	y		2	Disperser
03.07.19	2019	07:47	Kalahari and Sahara 2019-07-03	RCNX0017_Kalahari and Sahara	HR	H1	Stranger	Disperser 14	Sahara	F	Disperser	2015	SN	4	71		y	2	Disperser
03.07.19	2019	07:47	Kalahari and Sahara 2019-07-03	RCNX0017_Kalahari and Sahara	HR	H1	Stranger	Disperser 14	Sahara	F	Disperser	2015	UR	4	72	y		2	Disperser
03.07.19	2019	09:04	Kalahari 2019-07-03	IMG_0018_WildDog	KP	KP1	Stranger	Disperser 14	Kalahari	F	Disperser	2015						2	Disperser
03.07.19	2019	18:37	Kalahari and Sahara 2019-07-03 (2)	RCNX0015 (2)_WildDog(mark)	OR	OR1	Stranger	Disperser 14	Kalahari	F	Disperser	2015	SN	5	28		y	2	Disperser
03.07.19	2019	18:37	Kalahari and Sahara 2019-07-03 (2)	RCNX0015 (2)_WildDog(mark)	OR	OR1	Stranger	Disperser 14	Kalahari	F	Disperser	2015	F	5	29	y		2	Disperser
03.07.19	2019	18:37	Kalahari and Sahara 2019-07-03 (2)	RCNX0015 (2)_WildDog(mark)	OR	OR1	Stranger	Disperser 14	Sahara	F	Disperser	2015	SN	15	6		y	2	Disperser
03.07.19	2019	18:37	Kalahari and Sahara 2019-07-03 (2)	RCNX0015 (2)_WildDog(mark)	OR	OR1	Stranger	Disperser 14	Sahara	F	Disperser	2015	UR	15	7	y		2	Disperser
03.07.19	2019	18:37	Kalahari and Sahara 2019-07-03 (2)	RCNX0015 (2)_WildDog(mark)	OR	OR1	Stranger	Disperser 14	Sahara	F	Disperser	2015	SN	12	45		y	2	Disperser
03.07.19	2019	18:37	Kalahari and Sahara 2019-07-03 (2)	RCNX0015 (2)_WildDog(mark)	OR	OR1	Stranger	Disperser 14	Sahara	F	Disperser	2015	UR	12	46	y		2	Disperser
03.07.19	2019	18:37	Kalahari and Sahara 2019-07-03 (2)	RCNX0015 (2)_WildDog(mark)	OR	OR1	Stranger	Disperser 14	Sahara	F	Disperser	2015	SN	5	30		y	2	Disperser
03.07.19	2019	18:37	Kalahari and Sahara 2019-07-03 (2)	RCNX0015 (2)_WildDog(mark)	OR	OR1	Stranger	Disperser 14	Sahara	F	Disperser	2015	UR	5	31	y		2	Disperser
03.07.19	2019	18:37	Kalahari and Sahara 2019-07-03 (2)	IMG_0025_WildDog(mark)	OR	OR2	Stranger	Disperser 14	Sahara	F	Disperser	2015	SN	10	1		n	2	Disperser
03.07.19	2019	18:37	Kalahari and Sahara 2019-07-03 (2)	IMG_0025_WildDog(mark)	OR	OR2	Stranger	Disperser 14	Kalahari	F	Disperser	2015	SN	10	2		n	2	Disperser
03.07.19	2019	18:38	Kalahari and Sahara 2019-07-03 (2)	RCNX0016 (2)_WildDog(mark)	OR	OR1	Stranger	Disperser 14	Sahara	F	Disperser	2015	SN	5	32		y	2	Disperser
03.07.19	2019	18:38	Kalahari and Sahara 2019-07-03 (2)	RCNX0016 (2)_WildDog(mark)	OR	OR1	Stranger	Disperser 14	Sahara	F	Disperser	2015	UR	5	33	y		2	Disperser
03.07.19	2019	18:38	Kalahari and Sahara 2019-07-03 (2)	RCNX0016 (2)_WildDog(mark)	OR	OR1	Stranger	Disperser 14	Sahara	F	Disperser	2015	SN	6	1		y	2	Disperser
03.07.19	2019	18:38	Kalahari and Sahara 2019-07-03 (2)	RCNX0016 (2)_WildDog(mark)	OR	OR1	Stranger	Disperser 14	Sahara	F	Disperser	2015	F	6	2	y		2	Disperser
03.07.19	2019	18:38	Kalahari and Sahara 2019-07-03 (2)	RCNX0016 (2)_WildDog(mark)	OR	OR1	Stranger	Disperser 14	Kalahari	F	Disperser	2015	SN	6	3		y	2	Disperser
03.07.19	2019	18:38	Kalahari and Sahara 2019-07-03 (2)	RCNX0016 (2)_WildDog(mark)	OR	OR1	Stranger	Disperser 14	Kalahari	F	Disperser	2015	UR	6	4	y		2	Disperser
03.07.19	2019	18:38	Kalahari and Sahara 2019-07-03 (2)	RCNX0016 (2)_WildDog(mark)	OR	OR1	Stranger	Disperser 14	Kalahari	F	Disperser	2015	SN	6	5		y	2	Disperser
03.07.19	2019	18:38	Kalahari and Sahara 2019-07-03 (2)	RCNX0016 (2)_WildDog(mark)	OR	OR1	Stranger	Disperser 14	Kalahari	F	Disperser	2015	UR	6	6	y		2	Disperser
05.07.19	2019	18:50	Kalahari and Sahara 2019-07-05	IMG_0050_WildDog(mark)	AN	AN1	Stranger	Disperser 14	Kalahari	F	Disperser	2015	SN	13	30		y	2	Disperser
05.07.19	2019	18:50	Kalahari and Sahara 2019-07-05	IMG_0050_WildDog(mark)	AN	AN1	Stranger	Disperser 14	Kalahari	F	Disperser	2015	UR	13	31	y		2	Disperser
05.07.19	2019	18:50	Kalahari and Sahara 2019-07-05	IMG_0050_WildDog(mark)	AN	AN1	Stranger	Disperser 14	Sahara	F	Disperser	2015	SN	22	65		y	2	Disperser
05.07.19	2019	18:50	Kalahari and Sahara 2019-07-05	IMG_0050_WildDog(mark)	AN	AN1	Stranger	Disperser 14	Sahara	F	Disperser	2015	UR	22	66	y		2	Disperser
05.07.19	2019	18:50	Kalahari and Sahara 2019-07-05	IMG_0050_WildDog(mark)	AN	AN1	Stranger	Disperser 14	Kalahari	F	Disperser	2015	SN	13	32		y	2	Disperser
05.07.19	2019	18:50	Kalahari and Sahara 2019-07-05	IMG_0050_WildDog(mark)	AN	AN1	Stranger	Disperser 14	Kalahari	F	Disperser	2015	UR	13	33	y		2	Disperser
05.07.19	2019	18:50	Kalahari and Sahara 2019-07-05	IMG_0050_WildDog(mark)	AN	AN1	Stranger	Disperser 14	Sahara	F	Disperser	2015	SN	22	67		y	2	Disperser
05.07.19	2019	18:50	Kalahari and Sahara 2019-07-05	IMG_0050_WildDog(mark)	AN	AN1	Stranger	Disperser 14	Sahara	F	Disperser	2015	UR	22	68	y		2	Disperser
05.07.19	2019	18:50	Kalahari and Sahara 2019-07-05	IMG_0050_WildDog(mark)	AN	AN1	Stranger	Disperser 14	Kalahari	F	Disperser	2015	SN	13	34		y	2	Disperser
05.07.19	2019	18:50	Kalahari and Sahara 2019-07-05	IMG_0050_WildDog(mark)	AN	AN1	Stranger	Disperser 14	Kalahari	F	Disperser	2015	UR	13	35	y		2	Disperser
05.07.19	2019	18:50	Kalahari and Sahara 2019-07-05	IMG_0050_WildDog(mark)	AN	AN1	Stranger	Disperser 14	Sahara	F	Disperser	2015	SN	13	36		y	2	Disperser
05.07.19	2019	18:50	Kalahari and Sahara 2019-07-05	IMG_0050_WildDog(mark)	AN	AN1	Stranger	Disperser 14	Sahara	F	Disperser	2015	UR	13	37	y		2	Disperser
05.07.19	2019	18:50	Kalahari and Sahara 2019-07-05	IMG_0050_WildDog(mark)	AN	AN1	Stranger	Disperser 14	Sahara	F	Disperser	2015	SN	13	38		y	2	Disperser
05.07.19	2019	18:51	Kalahari and Sahara 2019-07-05	IMG_0051_WildDog(mark)	AN	AN1	Stranger	Disperser 14	Sahara	F	Disperser	2015	UR	13	39	y		2	Disperser
05.07.19	2019	18:51	Kalahari and Sahara 2019-07-05	IMG_0052_WildDog(mark)	AN	AN1	Stranger	Disperser 14	Kalahari	F	Disperser	2015	SN	22	69		y	2	Disperser
05.07.19	2019	18:51	Kalahari and Sahara 2019-07-05	IMG_0052_WildDog(mark)	AN	AN1	Stranger	Disperser 14	Kalahari	F	Disperser	2015	UR	22	70	y		2	Disperser
05.07.19	2019	18:51	Kalahari and Sahara 2019-07-05	IMG_0052_WildDog(mark)	AN	AN1	Stranger	Disperser 14	Kalahari	F	Disperser	2015	SN	22	71		y	2	Disperser
05.07.19	2019	18:51	Kalahari and Sahara 2019-07-05	IMG_0052_WildDog(mark)	AN	AN1	Stranger	Disperser 14	Kalahari	F	Disperser	2015	UR	22	72	y		2	Disperser
05.07.19	2019	18:51	Kalahari and Sahara 2019-07-05	IMG_0052_WildDog(mark)	AN	AN1	Stranger	Disperser 14	Kalahari	F	Disperser	2015	SN	22	73		y	2	Disperser
05.07.19	2019	18:51	Kalahari and Sahara 2019-07-05	IMG_0052_WildDog(mark)	AN	AN1	Stranger	Disperser 14	Kalahari	F	Disperser	2015	UR	22	74	y		2	Disperser
05.07.19	2019	18:51	Kalahari and Sahara 2019-07-05	IMG_0053_WildDog(mark)	AN	AN1	Stranger	Disperser 14	Kalahari	F	Disperser	2015	SN	33	9		n	2	Disperser
05.07.19	2019	18:51	Kalahari and Sahara 2019-07-05	IMG_0053_WildDog(mark)	AN	AN1	Stranger	Disperser 14	Kalahari	F	Disperser	2015	SN	30	7		y	2	Disperser
05.07.19	2019	18:51	Kalahari and Sahara 2019-07-05	IMG_0053_WildDog(mark)	AN	AN1	Stranger	Disperser 14	Kalahari	F	Disperser	2015	F	30	8	y		2	Disperser
05.07.19	2019	18:52	Kalahari and Sahara 2019-07-05	IMG_0054_WildDog	AN	AN1	Stranger	Disperser 14	Kalahari	F	Disperser	2015						2	Disperser
05.07.19	2019	18:52	Kalahari and Sahara 2019-07-05	IMG_0055_WildDog(mark)	AN	AN1	Stranger	Disperser 14	Kalahari	F	Disperser	2015	SN	24	17		y	2	Disperser
05.07.19	2019	18:52	Kalahari and Sahara 2019-07-05	IMG_0055_WildDog(mark)	AN	AN1	Stranger	Disperser 14	Kalahari	F	Disperser	2015	UR	24	18	y		2	Disperser
05.07.19	2019	18:52	Kalahari and Sahara 2019-07-05	IMG_0055_WildDog(mark)	AN	AN1	Stranger	Disperser 14	Kalahari	F	Disperser	2015	SN	24	19		y	2	Disperser
05.07.19	2019	18:52	Kalahari and Sahara 2019-07-05	IMG_0055_WildDog(mark)	AN	AN1	Stranger	Disperser 14	Kalahari	F	Disperser	2015	UR	24	20	y		2	Disperser
05.07.19	2019	18:52	Kalahari and Sahara 2019-07-05	IMG_0055_WildDog(mark)	AN	AN1	Stranger	Disperser 14	Kalahari	F	Disperser	2015	SN	24	21		y	2	Disperser
05.07.19	2019	18:52	Kalahari and Sahara 2019-07-05	IMG_0055_WildDog(mark)	AN	AN1	Stranger	Disperser 14	Kalahari	F	Disperser	2015	UR	24	22	y		2	Disperser
05.07.19	2019	18:53	Kalahari and Sahara 2019-07-05	IMG_0056_WildDog	AN	AN1	Stranger	Disperser 14	Kalahari	F	Disperser	2015	SN	13	40		n	2	Disperser
05.07.19	2019	18:53	Kalahari and Sahara 2019-07-05	IMG_0057_WildDog	AN	AN1	Stranger	Disperser 14	Kalahari	F	Disperser	2015						2	Disperser
05.07.19	2019	18:53	Kalahari and Sahara 2019-07-05	IMG_0058_WildDog	AN	AN1	Stranger	Disperser 14	Kalahari	F	Disperser	2015						2	Disperser
05.07.19	2019	18:54	Kalahari and Sahara 2019-07-05	IMG_0059_WildDog	AN	AN1	Stranger	Disperser 14	Kalahari	F	Disperser	2015						2	Disperser
05.07.19	2019	18:54	Kalahari and Sahara 2019-07-05	IMG_0060_WildDog	AN	AN1	Stranger	Disperser 14	Kalahari	F	Disperser	2015	SN	25	11		n	2	Disperser
05.07.19	2019	18:55	Kalahari and Sahara 2019-07-05	IMG_0061_WildDog	AN	AN1	Stranger	Disperser 14	Kalahari	F	Disperser	2015	SN	25	12		y	2	Disperser
05.07.19	2019	18:55	Kalahari and Sahara 2019-07-05	IMG_0061_WildDog	AN	AN1	Stranger	Disperser 14	Kalahari	F	Disperser	2015	UR	25	13	y		2	Disperser
05.07.19	2019	18:55	Kalahari and Sahara 2019-07-05	IMG_0061_WildDog	AN	AN1	Stranger	Disperser 14	Kalahari	F	Disperser	2015	SN	25	14		y	2	Disperser
05.07.19	2019	18:55	Kalahari and Sahara 2019-07-05	IMG_0061_WildDog	AN	AN1	Stranger	Disperser 14	Kalahari	F	Disperser	2015	UR	25	15	y		2	Disperser
05.07.19	2019	18:55	Kalahari and Sahara 2019-07-05	IMG_0061_WildDog	AN	AN1	Stranger	Disperser 14	Kalahari	F	Disperser	2015	SN	25	16		y	2	Disperser
05.07.19	2019	18:55	Kalahari and Sahara 2019-07-05	IMG_0061_WildDog	AN	AN1	Stranger	Disperser 14	Kalahari	F	Disperser	2015	UR	25	17	y		2	Disperser
05.07.19	2019	18:55	Kalahari and Sahara 2019-07-05	IMG_0062_WildDog	AN	AN1	Stranger	Disperser 14	Kalahari	F	Disperser	2015						2	Disperser
06.07.19	2019	08:25	Kalahari and Sahara 2019-07-06	IMG_0064_WildDog(mark)	AN	AN1	Stranger	Disperser 14	Kalahari	F	Disperser	2015	SN	24	23		y	2	Disperser
06.07.19	2019	08:25	Kalahari and Sahara 2019-07-06	IMG_0064_WildDog(mark)	AN	AN1	Stranger	Disperser 14	Kalahari	F	Disperser	2015	UR	24	24	y		2	Disperser
06.07.19	2019	08:25	Kalahari and Sahara 2019-07-06	IMG_0064_WildDog(mark)	AN	AN1	Stranger	Disperser 14	Kalahari	F	Disperser	2015	F	24	25	y		2	Disperser
06.07.19	2019	08:25	Kalahari and Sahara 2019-07-06	IMG_0064_WildDog(mark)	AN	AN1	Stranger	Disperser 14	Sahara	F	Disperser	2015	SN	22	75		y	2	Disperser
06.07.19	2019	08:25	Kalahari and Sahara 2019-07-06	IMG_0064_WildDog(mark)	AN	AN1	Stranger	Disperser 14	Sahara	F	Disperser	2015	UR	22	76	y		2	Disperser
06.07.19	2019	08:25	Kalahari and Sahara 2019-07-06	IMG_0064_WildDog(mark)	AN	AN1	Stranger	Disperser 14	Sahara	F	Disperser	2015	SN	22	77		y	2	Disperser
06.07.19	2019	08:25	Kalahari and Sahara 2019-07-06	IMG_0064_WildDog(mark)	AN	AN1	Stranger	Disperser 14	Sahara	F	Disperser	2015	UR	22	78	y		2	Disperser
06.07.19	2019	08:25	Kalahari and Sahara 2019-07-06	IMG_0064_WildDog(mark)	AN	AN1	Stranger	Disperser 14	Sahara	F	Disperser	2015	SN	22	79		y	2	Disperser
06.07.19	2019	08:25	Kalahari and Sahara 2019-07-06	IMG_0065_WildDog(mark)	AN	AN1	Stranger	Disperser 14	Sahara	F	Disperser	2015	UR	22	80	y		2	Disperser
06.07.19	2019	08:25	Kalahari and Sahara 2019-07-06	IMG_0065_WildDog(mark)	AN	AN1	Stranger	Disperser 14	Sahara	F	Disperser	2015	F	22	81	y		2	Disperser
06.07.19	2019	08:26	Kalahari and Sahara 2019-07-06	IMG_0066_WildDog(mark)	AN	AN1	Stranger	Disperser 14	Kalahari	F	Disperser	2015	SN	34	1		y	2	Disperser
06.07.19	2019	08:26	Kalahari and Sahara 2019-07-06	IMG_0066_WildDog(mark)	AN	AN1	Stranger	Disperser 14	Kalahari	F	Disperser	2015	F	34	2	y		2	Disperser
06.07.19	2019	08:26	Kalahari and Sahara 2019-07-06	IMG_0066_WildDog(mark)	AN	AN1	Stranger	Disperser 14	Sahara	F	Disperser	2015	SN	22	82		y	2	Disperser
06.07.19	2019	08:26	Kalahari and Sahara 2019-07-06	IMG_0066_WildDog(mark)	AN	AN1	Stranger	Disperser 14	Sahara	F	Disperser	2015	UR	22	83	y		2	Disperser
06.07.19	2019	08:26	Kalahari and Sahara 2019-07-06	IMG_0067_WildDog	AN	AN1	Stranger	Disperser 14	Sahara	F	Disperser	2015	SN	34	3		n	2	Disperser
06.07.19	2019	08:26	Kalahari and Sahara 2019-07-06	IMG_0068_WildDog(mark)	AN	AN1	Stranger	Disperser 14	Sahara	F	Disperser	2015	SN	24	26		y	2	Disperser
06.07.19	2019	08:26	Kalahari and Sahara 2019-07-06	IMG_0068_WildDog(mark)	AN	AN1	Stranger	Disperser 14	Sahara	F	Disperser	2015	UR	24	27	y		2	Disperser
06.07.19	2019	08:27	Kalahari and Sahara 2019-07-06	IMG_0068_WildDog(mark)	AN	AN1	Stranger	Disperser 14	Sahara	F	Disperser	2015	SN	27	9		y	2	Disperser
06.07.19	2019	08:27	Kalahari and Sahara 2019-07-06	IMG_0068_WildDog(mark)	AN	AN1	Stranger	Disperser 14	Sahara	F	Disperser	2015	F	27	10	y		2	Disperser
06.07.19	2019	08:27	Kalahari and Sahara 2019-07-06	IMG_0069_WildDog(mark)	AN	AN1	Stranger	Disperser 14	Sahara	F	Disperser	2015						2	Disperser
09.07.19	2019	20:17	Kalahari and Sahara 2019-07-09	RCNX0013_Kalahari and Sahara	OR	OR1	Stranger	Disperser 14	Sahara	F	Disperser	2015	SN	5	34		y	2	Disperser
09.07.19	2019	20:17	Kalahari and Sahara 2019-07-09	RCNX0013_Kalahari and Sahara	OR	OR1	Stranger	Disperser 14	Sahara	F	Disperser	2015	UR	5	35	y		2	Disperser
09.07.19	2019	20:17	Kalahari and Sahara 2019-07-09	RCNX0013_Kalahari and Sahara	OR	OR1	Stranger	Disperser 14	Kalahari	F	Disperser	2015	SN	12	47		y	2	Disperser
09.07.19	2019	20:17	Kalahari and Sahara 2019-07-09	RCNX0013_Kalahari and Sahara	OR	OR1	Stranger	Disperser 14	Kalahari	F	Disperser	2015	UR	12	48	y		2	Disperser
09.07.19	2019	20:17	Kalahari and Sahara 2019-07-09	RCNX0013_Kalahari and Sahara	OR	OR1	Stranger	Disperser 14	Sahara	F	Disperser	2015	SN	12	49		y	2	Disperser
09.07.19	2019	20:17	Kalahari and Sahara 2019-07-09	RCNX0013_Kalahari and Sahara	OR	OR1	Stranger	Disperser 14	Sahara	F	Disperser	2015	UR	12	50	y		2	Disperser
09.07.19	2019	20:17	Kalahari and Sahara 2019-07-09	IMG_0099_WildDog(mark)	OR	OR3	Stranger	Disperser 14	Sahara	F	Disperser	2015	SN	2	1		y	2	Disperser
09.07.19	2019	20:17	Kalahari and Sahara 2019-07-09	IMG_0099_WildDog(mark)	OR	OR3	Stranger	Disperser 14	Sahara	F	Disperser	2015	UR	2	2	y		2	Disperser
09.07.19	2019	20:17	Kalahari and Sahara 2019-07-09	IMG_0099_WildDog(mark)	OR	OR3	Stranger	Disperser 14	Sahara	F	Disperser	2015	SN	2	3		y	2	Disperser
09.07.19	2019	20:17	Kalahari and Sahara 2019-07-09	IMG_0099_WildDog(mark)	OR	OR3	Stranger	Disperser 14	Sahara	F	Disperser	2015	UR	2	4	y		2	Disperser
09.07.19	2019	20:17	Kalahari and Sahara 2019-07-09	IMG_0099_WildDog(mark)	OR	OR3	Stranger	Disperser 14	Sahara	F	Disperser	2015	SN	2	5		y	2	Disperser
09.07.19	2019	20:17	Kalahari and Sahara 2019-07-09	IMG_0099_WildDog(mark)	OR	OR3	Stranger	Disperser 14	Sahara	F	Disperser	2015	UR	2	6	y		2	Disperser
10.07.19	2019	08:43	Kalahari and Sahara plus Ginkgo 2019-07-10	RCNX0005_WildDog(3)(mark)	MJ	MJ1	TempPack	Pack-19-1	Sahara	F	Unk	2015	SN	2	57		n	3	Founder
10.07.19	2019	08:43	Kalahari and Sahara plus Ginkgo 2019-07-10	RCNX0005_WildDog(3)(mark)	MJ	MJ1	TempPack	Pack-19-1	Kalahari	F	Unk	2015	SN	2	58		n	3	Founder
10.07.19	2019	08:43	Kalahari and Sahara plus Ginkgo 2019-07-10	RCNX0005_WildDog(3)(mark)	MJ	MJ1	TempPack	Pack-19-1	Kalahari	F	Unk	2015	SN	5	16		n	3	Founder
10.07.19	2019	08:43	Kalahari and Sahara plus Ginkgo 2019-07-10	RCNX0005_WildDog(3)(mark)	MJ	MJ1	TempPack	Pack-19-1	Ginko	M	Unk	2017	SN	5	17		n	3	Founder
10.07.19	2019	08:43	Kalahari and Sahara plus Ginkgo 2019-07-10	RCNX0005_WildDog(3)(mark)	MJ	MJ1	TempPack	Pack-19-1	Ginko	M	Unk	2017	SN	10	29		n	3	Founder
10.07.19	2019	08:43	Kalahari and Sahara plus Ginkgo 2019-07-10	RCNX0005_WildDog(3)(mark)	MJ	MJ1	TempPack	Pack-19-1	Sahara	F	Unk	2015	SN	4	119		y	3	Founder
10.07.19	2019	08:43	Kalahari and Sahara plus Ginkgo 2019-07-10	RCNX0005_WildDog(3)(mark)	MJ	MJ1	TempPack	Pack-19-1	Sahara	F	Unk	2015	UR	4	120	y		3	Founder
10.07.19	2019	08:43	Kalahari and Sahara plus Ginkgo 2019-07-10	RCNX0005_WildDog(3)(mark)	MJ	MJ1	TempPack	Pack-19-1	Sahara	F	Unk	2015	SN	4	121		y	3	Founder
10.07.19	2019	08:43	Kalahari and Sahara plus Ginkgo 2019-07-10	RCNX0005_WildDog(3)(mark)	MJ	MJ1	TempPack	Pack-19-1	Sahara	F	Unk	2015	UR	4	122	y		3	Founder
10.07.19	2019	08:43	Kalahari and Sahara plus Ginkgo 2019-07-10	RCNX0005_WildDog(3)(mark)	MJ	MJ1	TempPack	Pack-19-1	Kalahari	F	Unk	2015	SN	4	123		n	3	Founder
10.07.19	2019	08:43	Kalahari and Sahara plus Ginkgo 2019-07-10	RCNX0005_WildDog(3)(mark)	MJ	MJ1	TempPack	Pack-19-1	Sahara	F	Unk	2015	SN	4	124		y	3	Founder
10.07.19	2019	08:43	Kalahari and Sahara plus Ginkgo 2019-07-10	RCNX0005_WildDog(3)(mark)	MJ	MJ1	TempPack	Pack-19-1	Sahara	F	Unk	2015	UR	4	125	y		3	Founder
10.07.19	2019	08:43	Kalahari and Sahara plus Ginkgo 2019-07-10	RCNX0005_WildDog(3)(mark)	MJ	MJ1	TempPack	Pack-19-1	Ginko	M	Unk	2017	SN	4	126		n	3	Founder
10.07.19	2019	08:43	Kalahari and Sahara plus Ginkgo 2019-07-10	RCNX0005_WildDog(3)(mark)	MJ	MJ1	TempPack	Pack-19-1	Sahara	F	Unk	2015	SN	4	127		y	3	Founder
10.07.19	2019	08:43	Kalahari and Sahara plus Ginkgo 2019-07-10	RCNX0005_WildDog(3)(mark)	MJ	MJ1	TempPack	Pack-19-1	Sahara	F	Unk	2015	UR	4	128	y		3	Founder
10.07.19	2019	08:43	Kalahari and Sahara plus Ginkgo 2019-07-10	RCNX0005_WildDog(3)(mark)	MJ	MJ1	TempPack	Pack-19-1	Sahara	F	Unk	2015	SN	4	129		y	3	Founder
10.07.19	2019	08:43	Kalahari and Sahara plus Ginkgo 2019-07-10	RCNX0005_WildDog(3)(mark)	MJ	MJ1	TempPack	Pack-19-1	Sahara	F	Unk	2015	UR	4	130	y		3	Founder
10.07.19	2019	08:43	Kalahari and Sahara plus Ginkgo 2019-07-10	RCNX0005_WildDog(3)(mark)	MJ	MJ1	TempPack	Pack-19-1	Sahara	F	Unk	2015	SN	2	59		n	3	Founder
10.07.19	2019	08:43	Kalahari and Sahara plus Ginkgo 2019-07-10	RCNX0003_WildDog(mark)	MJ	MJ2	TempPack	Pack-19-1	Kalahari	F	Unk	2015	SN	1	10		n	3	Founder
10.07.19	2019	08:43	Kalahari and Sahara plus Ginkgo 2019-07-10	RCNX0003_WildDog(mark)	MJ	MJ2	TempPack	Pack-19-1	Ginko	M	Unk	2017	SN	1	11		n	3	Founder
10.07.19	2019	08:43	Kalahari and Sahara plus Ginkgo 2019-07-10	RCNX0003_WildDog(mark)	MJ	MJ2	TempPack	Pack-19-1	Ginko	M	Unk	2017	SN	15	5		n	3	Founder
10.07.19	2019	08:43	Kalahari and Sahara plus Ginkgo 2019-07-10	RCNX0003_WildDog(mark)	MJ	MJ2	TempPack	Pack-19-1	Kalahari	F	Unk	2015	SN	18	5		y	3	Founder
10.07.19	2019	08:43	Kalahari and Sahara plus Ginkgo 2019-07-10	RCNX0003_WildDog(mark)	MJ	MJ2	TempPack	Pack-19-1	Kalahari	F	Unk	2015	UR	18	6	y		3	Founder
10.07.19	2019	08:43	Kalahari and Sahara plus Ginkgo 2019-07-10	RCNX0003_WildDog(mark)	MJ	MJ2	TempPack	Pack-19-1	Sahara	F	Unk	2015	SN	1	12		y	3	Founder
10.07.19	2019	08:43	Kalahari and Sahara plus Ginkgo 2019-07-10	RCNX0003_WildDog(mark)	MJ	MJ2	TempPack	Pack-19-1	Sahara	F	Unk	2015	RR	1	13	y		3	Founder
10.07.19	2019	08:43	Kalahari and Sahara plus Ginkgo 2019-07-10	RCNX0003_WildDog(mark)	MJ	MJ2	TempPack	Pack-19-1	Kalahari	F	Unk	2015	SN	18	7		y	3	Founder
10.07.19	2019	08:43	Kalahari and Sahara plus Ginkgo 2019-07-10	RCNX0003_WildDog(mark)	MJ	MJ2	TempPack	Pack-19-1	Kalahari	F	Unk	2015	UR	18	8	y		3	Founder
10.07.19	2019	08:43	Kalahari and Sahara plus Ginkgo 2019-07-10	RCNX0003_WildDog(mark)	MJ	MJ2	TempPack	Pack-19-1	Kalahari	F	Unk	2015	SN	18	9		y	3	Founder
10.07.19	2019	08:43	Kalahari and Sahara plus Ginkgo 2019-07-10	RCNX0003_WildDog(mark)	MJ	MJ2	TempPack	Pack-19-1	Kalahari	F	Unk	2015	UR	18	10	y		3	Founder
10.07.19	2019	08:44	Kalahari and Sahara plus Ginkgo 2019-07-10	RCNX0003_WildDog(mark)	MJ	MJ2	TempPack	Pack-19-1	Ginko	M	Unk	2017	SN	4	131		n	3	Founder
10.07.19	2019	08:44	Kalahari and Sahara plus Ginkgo 2019-07-10	RCNX0003_WildDog(mark)	MJ	MJ2	TempPack	Pack-19-1	Kalahari	F	Unk	2015	SN	18	11		y	3	Founder
10.07.19	2019	08:44	Kalahari and Sahara plus Ginkgo 2019-07-10	RCNX0003_WildDog(mark)	MJ	MJ2	TempPack	Pack-19-1	Kalahari	F	Unk	2015	UR	18	12	y		3	Founder
10.07.19	2019	08:44	Kalahari and Sahara plus Ginkgo 2019-07-10	RCNX0003_WildDog(mark)	MJ	MJ2	TempPack	Pack-19-1	Sahara	F	Unk	2015	SN	18	13		y	3	Founder
10.07.19	2019	08:44	Kalahari and Sahara plus Ginkgo 2019-07-10	RCNX0003_WildDog(mark)	MJ	MJ2	TempPack	Pack-19-1	Sahara	F	Unk	2015	UR	18	14	y		3	Founder
10.07.19	2019	08:44	Kalahari and Sahara plus Ginkgo 2019-07-10	RCNX0003_WildDog(mark)	MJ	MJ2	TempPack	Pack-19-1	Sahara	F	Unk	2015	SN	18	15		y	3	Founder
10.07.19	2019	08:44	Kalahari and Sahara plus Ginkgo 2019-07-10	RCNX0003_WildDog(mark)	MJ	MJ2	TempPack	Pack-19-1	Sahara	F	Unk	2015	UR	18	16	y		3	Founder
10.07.19	2019	08:44	Kalahari and Sahara plus Ginkgo 2019-07-10	RCNX0003_WildDog(mark)	MJ	MJ2	TempPack	Pack-19-1	Ginko	M	Unk	2017	SN	12	6		n	3	Founder
10.07.19	2019	08:44	Kalahari and Sahara plus Ginkgo 2019-07-10	RCNX0004_WildDog(rub)	MJ	MJ2	TempPack	Pack-19-1	Sahara	F	Unk	2015	SN	18	17		y	3	Founder
10.07.19	2019	08:44	Kalahari and Sahara plus Ginkgo 2019-07-10	RCNX0004_WildDog(rub)	MJ	MJ2	TempPack	Pack-19-1	Sahara	F	Unk	2015	RR	18	18	y		3	Founder
10.07.19	2019	08:44	Kalahari and Sahara plus Ginkgo 2019-07-10	RCNX0004_WildDog(rub)	MJ	MJ2	TempPack	Pack-19-1	Kalahari	F	Unk	2015	SN	22	1		y	3	Founder
10.07.19	2019	08:44	Kalahari and Sahara plus Ginkgo 2019-07-10	RCNX0004_WildDog(rub)	MJ	MJ2	TempPack	Pack-19-1	Kalahari	F	Unk	2015	RR	22	2	y		3	Founder
10.07.19	2019	08:44	Kalahari and Sahara plus Ginkgo 2019-07-10	RCNX0004_WildDog(rub)	MJ	MJ2	TempPack	Pack-19-1	Kalahari	F	Unk	2015	SN	22	3		y	3	Founder
10.07.19	2019	08:44	Kalahari and Sahara plus Ginkgo 2019-07-10	RCNX0004_WildDog(rub)	MJ	MJ2	TempPack	Pack-19-1	Kalahari	F	Unk	2015	RR	22	4	y		3	Founder
10.07.19	2019	08:44	Kalahari and Sahara plus Ginkgo 2019-07-10	RCNX0004_WildDog(rub)	MJ	MJ2	TempPack	Pack-19-1	Ginko	M	Unk	2017	SN	9	11		n	3	Founder
10.07.19	2019	08:44	Kalahari and Sahara plus Ginkgo 2019-07-10	RCNX0004_WildDog(rub)	MJ	MJ2	TempPack	Pack-19-1	Kalahari	F	Unk	2015	SN	22	5		y	3	Founder
10.07.19	2019	08:44	Kalahari and Sahara plus Ginkgo 2019-07-10	RCNX0004_WildDog(rub)	MJ	MJ2	TempPack	Pack-19-1	Kalahari	F	Unk	2015	RR	22	6	y		3	Founder
10.07.19	2019	08:44	Kalahari and Sahara plus Ginkgo 2019-07-10	RCNX0004_WildDog(rub)	MJ	MJ2	TempPack	Pack-19-1	Sahara	F	Unk	2015	SN	18	19		y	3	Founder
10.07.19	2019	08:44	Kalahari and Sahara plus Ginkgo 2019-07-10	RCNX0004_WildDog(rub)	MJ	MJ2	TempPack	Pack-19-1	Sahara	F	Unk	2015	RR	18	20	y		3	Founder
10.07.19	2019	08:44	Kalahari and Sahara plus Ginkgo 2019-07-10	RCNX0004_WildDog(rub)	MJ	MJ2	TempPack	Pack-19-1	Sahara	F	Unk	2015	SN	18	21		y	3	Founder
10.07.19	2019	08:44	Kalahari and Sahara plus Ginkgo 2019-07-10	RCNX0004_WildDog(rub)	MJ	MJ2	TempPack	Pack-19-1	Sahara	F	Unk	2015	RR	18	22	y		3	Founder
[truncated: 16,395 more rows]
