# Supplementary material for: Size matters: Natural experiments suggest the dear enemy effect is moderated by pack size in African wild dogs
Source: Ecol Evol. 2024 Apr 17;14(4):e11298. doi: 10.1002/ece3.11298 (PMC11024447; doi:10.1002/ece3.11298)
Supplement: Supplementary file 1 — Appendix S1. [file ECE3-14-e11298-s001.zip › ece311298-sup-0002-Supinfo2.R]

#### total number of marks/session ~ previous_group_id (resident vs disperser)
### + group_size + (1|pack) + (1|location) + (1|individual). 

# Clear R's brain
rm(list = ls())

# Load required packages
library(tidyverse)
library(lubridate)
library(pbmcapply)

data <- read_csv("2019-2020_3.csv")
# str(data)
# View(data)
# summary(data)

# parsed as "date"
# combine the date and time into a single date_time column.
data <- data %>%
  mutate(date = dmy(date)) %>%                     # parse the date, it is in day-month-year (dmy) -> R will turn this into ymd
  mutate(date_time = ymd_hms(paste(date, time)))   # combine date (which is now in ymd) and time

# "pile" as numeric
data <- mutate(data, pile = as.numeric(pile))

# Let's check whether some columns contain NA's
map(data, ~ anyNA(.x))

# tally values in some of the columns we are interested in
data %>%
  select(location, group, pack, sex:behaviour, pre_sniff, post_sniff_mark) %>%
  map(table, useNA = "ifany")

#"y" (yes) or "n" (no) translate into "TRUE" and "FALSE".
data <- mutate(data, post_sniff_mark = ifelse(post_sniff_mark == "y", T, F))

# create a dog age covariate
data <- filter(data, yob != "Unk")
data <- mutate(data
               , birth_date = paste0(yob, "-06-01")    # Combine (paste) the birthyear with a month and a day
               , yob = NULL                           # Remove the original year column
)
# translate this column into a proper date using "ymd"
data <- mutate(data, birth_date = ymd(birth_date))

# compute the age of the dog at the observation
data <- mutate(data, dog_age = difftime(date, birth_date, units = "weeks"))
data <- mutate(data, dog_age = as.numeric(dog_age))

# create session IDs per location. Initiate a new session whenever 
# the time-lag exceeds 3 hour
data <- data %>%
  arrange(location, date_time) %>%
  nest(History = -c(location)) %>%
  mutate(History = map(History, function(x) {
    samepack    <- x$pack == lag(x$pack)
    samepack[1] <- T
    timelag     <- difftime(x$date_time, lag(x$date_time), units = "hours")
    timelag[1]  <- 0
    newsession  <- timelag > 3 | !samepack
    x$SessionID <- cumsum(newsession) + 1
    return(x)
  })) %>%
  unnest(History) %>%
  group_by(location, SessionID) %>%
  mutate(SessionID = cur_group_id())

# rearrange the columns slightly and make sure stuff is ordered by
# date_time. get rid of some of the columns that are not needed
data <- data %>%
  select(location, pile, date_time, seq, everything()) %>%
  select(-c(date, time)) %>%  #file_folder, file_no, camera_id, pre_sniff)) %>%
  arrange(location, pile, seq) %>%
  filter(!is.na(behaviour))

# Make a variable for breeding season
data <- data %>% 
  mutate(season = as.factor(case_when(
    month(date_time) %in% c(3, 4) ~ "breeding",
    month(date_time) %in% c(1,2,5,6,7,8,9,10,11,12) ~ "non-breeding")))

# Make column for marks (inc UR, F, RR)
data <- data %>% 
  mutate(mark = behaviour %in% c("F", "UR","RR", "DR"))

# interested in the history per location:"nesting" the data accordingly
data <- nest(data, History = -c(location))

data$Marking <- pbmclapply(data$History, mc.cores = detectCores() - 1, ignore.interactive = T, function(x) {
  
  # Example
   #x <- data$History[[1]]
  
  # Identify all post_sniff_mark events in the current pile (note that x
  # represents the current pile's sniff-mark history)
  sniffmarks <- filter(x, post_sniff_mark != "NA")
  sniffmarks$previous_group_id         <- NA # Prepare empty columns to fill later
  sniffmarks$previous_pack_size        <- NA # Prepare empty columns to fill later

  
  # For each session, we try to identify the pack that previously marked
  for (i in 1:nrow(sniffmarks)) {
     #i <- 2
    sniffmarker <- sniffmarks$pack[i]  # Individual that is sniffmarking
    sequence    <- sniffmarks$SessionID[i]
    timestamp   <- sniffmarks$date_time[i]
    previously <- filter(x,                  # We want only individuals that previously marked, but are not the same as the sniffmarker!
                         SessionID        <  sequence &
                           pack != sniffmarker
    )
    if (nrow(previously) != 0) {   # In case we have no data on previous events, fill NAs
      index <- nrow(previously)
      sniffmarks$previous_group_id[i]       <- previously$group[index]
      sniffmarks$previous_pack_size[i]      <- previously$pack_size[index]
    }
  }
  # Return the final dataframe
  return(sniffmarks)
})

# Unnest and remove sessions where previous visit was the same pack
data_over <- data %>%
  select(location, Marking) %>%
  unnest(Marking) %>% 
  filter(!is.na(previous_group_id))

data_over$previous_group_id <- as.character(data_over$previous_group_id)

# Nest data per session
data_over <- nest(data_over, History = -c(SessionID))

# See number of marks per session
data_over <- data_over %>%
  mutate(NMark = map_int(History, function(x) {
    sum(x$post_sniff_mark == T, na.rm = T)
  }))
print(data_over)

# Pull out status
data_over <- data_over %>%
  mutate(status = map_chr(History, function(x) {
    unique(x$group)
  }))


# Pull out previous group status (pack vs disperser)
data_over <- data_over %>%
  mutate(previous_status = map_chr(History, function(x) {
    unique(x$previous_group_id)
  }))

# Pull out pack size
data_over <- data_over %>%
  mutate(pack_size = map_int(History, function(x) {
    unique(x$pack_size)
  }))

# Pull out previous pack size
data_over <- data_over %>%
  mutate(previous_pack_size = map_int(History, function(x) {
    unique(x$previous_pack_size)
  }))

# Pull out random terms: location and pack
data_over <- data_over %>%
  mutate(pack = map_chr(History, function(x) {
    unique(x$pack)
  }))
data_over <- data_over %>%
  mutate(location = map_chr(History, function(x) {
    unique(x$location)
  }))

data_marks <- data_over %>% 
  select(NMark, status, previous_status, pack_size, 
         previous_pack_size, pack, location) %>% 
  filter(status == "Neighbour")  %>% 
  filter(previous_status != "TempPack")

# get data into correct format
cols <- c("pack", "location", "status", "previous_status")
data_marks[cols] <- lapply(data_marks[cols], factor)  ## as.factor() could also be used
sapply(data_marks, class)
str(data_marks)


########### MODELS

library(lme4)
library(glmmTMB)

m1 <- glmmTMB(NMark ~ (previous_status + previous_pack_size + pack_size)^2 +
              (1|pack) + (1|location),
            data = data_marks,family = "poisson", na.action = "na.fail",
            control=glmmTMBControl(optimizer=optim,
                                   optArgs=list(method="BFGS")))
summary(m1)

library(MuMIn)
dm1 <- dredge(m1, trace = 2) 
summary(dm1)
dm1
# save(dm1_betw, file = "Ch2.1_dm1_betw_glmmTMB_3.Rdata")

# 
ma1<-model.avg(dm1, delta<2, rank = "AICc")
ma1
summary(ma1)
# #save(ma1, file = "Ch3.1.Rdata")
# confint(ma1)

# Checking the null model manually
m0 <- update(m1, . ~ . - previous_status - previous_pack_size - pack_size - 
               previous_status:previous_pack_size - 
               previous_status:pack_size - previous_pack_size:pack_size)
formula(m0)
## NMark ~ (1 | pack) + (1 | location)
AICc(m0)
##    [1] 3092.837

# Most simple model:
m2 <- glmmTMB(NMark ~ pack_size + previous_pack_size + previous_status + 
                pack_size:previous_status +
                (1|pack) + (1|location),
              data = data_marks,family = "poisson", na.action = "na.fail",
              control=glmmTMBControl(optimizer=optim,
                                     optArgs=list(method="BFGS")))
summary(m2)
confint(m2)

anova(m0, m2)


###### PLOT PREDICTION PLOT

newdata <- expand_grid(
  previous_status = unique(data_marks$previous_status),
  pack_size = seq(min(data_marks$pack_size),
                                       max(data_marks$pack_size),
                                       length.out = 100),
  previous_pack_size = mean(data_marks$previous_pack_size),
  location = NA,
  pack = NA
)


# We can use the averaged models to make predictions
prediction <- predict(ma1, newdata, re.form = NA, type = "response", se.fit = T) # Does work!!!
prediction <- as.data.frame(prediction)

# Compute confidence intervals
prediction <- mutate(prediction
                       , LWR = fit - 1.96 * se.fit
                       , UPR = fit + 1.96 * se.fit
)
prediction <- cbind(newdata, prediction)

# write_rds(prediction, "DataForGoaty.rds")

### GGPLOT
library(ggeffects)
library(ggplot2)
library(RColorBrewer)
library(ggforce)
library(wesanderson)
library(colorRamps) 
library(viridis)
library(cowplot)
library(ggsci)
library(LaplacesDemon)


#Set theme
theme_set(theme_minimal())

col <- "black"
colBG <- "white"
font <- "Helvetica"
fontSize <- 20

pointsize <- 3 # define size of points in the plot
lineSize <- 3 # define line size
alphaRibbon <- 0.3


### Plot of all covariates included (except season as exactly the same)
# ggplot(prediction, aes(x = pack_size, 
#                        y = fit, linetype = previous_status, color = previous_status)) +
#   geom_line(aes(linetype = previous_status), size = 0.7) +
#   geom_ribbon(aes(ymin = LWR, ymax = UPR), alpha = 0.2, colour = NA) +
#   ylab("Predicted Number of Scent Marks") +
#   xlab("Receiver Pack Size") +
#   scale_fill_manual(values = c(Neighbour="red", Stranger="blue")) +
#   theme(axis.text = element_text(colour = col, size = fontSize, family = font),
#         axis.title.x = element_text(colour = col, size = fontSize, family = font, 
#                                     margin = margin(15,0,0,0)),
#         axis.title.y = element_text(colour = col, size = fontSize, family = font,
#                                     margin = margin(0,15,0,0)),
#         panel.grid.major = element_blank(), 
#         panel.grid.minor = element_blank(),
#         axis.line = element_line(colour = col),
#         axis.ticks = element_line(colour = col),
#         legend.position = c(1,0.9), 
#         legend.justification = c(1,0), 
#         legend.box.margin=margin(c(0,20,0,20)),
#         legend.text = element_text(colour = col, size = fontSize, family = font),
#         legend.title = element_blank(),
#         legend.key.width = unit(35,"pt"),
#         plot.title = element_text(colour = col, size = fontSize, family = font, 
#                                   hjust = -0.068, margin = margin(0,0,10,0)),
#         panel.border = element_blank(),
#         plot.background = element_blank())


p <- ggplot(prediction, aes(x = pack_size, y = fit, color = previous_status, fill = previous_status, ymin = LWR, ymax = UPR, linetype = previous_status)) +
  geom_ribbon(alpha = 0.2, linewidth = 0) +
  geom_line() +
  scale_color_manual(values = c("orange", "cornflowerblue")) +
  scale_fill_manual(values = c("orange", "cornflowerblue")) +
  theme_classic() +
  theme(legend.position = "none") +
  xlab("Receiver Pack Size") +
  ylab("Predicted Number of Scent Marks") +
  theme(axis.text = element_text(colour = col, size = fontSize, family = font),
        axis.title.x = element_text(colour = col, size = fontSize, family = font, 
                                    margin = margin(15,0,0,0)),
        axis.title.y = element_text(colour = col, size = fontSize, family = font,
                                    margin = margin(0,15,0,0)),
        panel.grid.major = element_blank(), 
        panel.grid.minor = element_blank(),
        axis.line = element_line(colour = col),
        axis.ticks = element_line(colour = col),
        legend.position = c(1,0.9), 
        legend.justification = c(1,0), 
        legend.box.margin=margin(c(0,20,0,20)),
        legend.text = element_text(colour = col, size = fontSize, family = font),
        legend.title = element_blank(),
        legend.key.width = unit(35,"pt"),
        plot.title = element_text(colour = col, size = fontSize, family = font, 
                                  hjust = -0.068, margin = margin(0,0,10,0)),
        panel.border = element_blank(),
        plot.background = element_blank())

p
ggsave("test", device = png, plot = p, width = 5, height = 3, bg = "white")
