# Supplementary material for: Size matters: Natural experiments suggest the dear enemy effect is moderated by pack size in African wild dogs
Source: Ecol Evol. 2024 Apr 17;14(4):e11298. doi: 10.1002/ece3.11298 (PMC11024447; doi:10.1002/ece3.11298)
Supplement: Supplementary file 1 — Appendix S1. [file ECE3-14-e11298-s001.zip › ece311298-sup-0003-Supinfo3.R]

# Test: GLMM; overmark (y/n) ~ group_id + status + sex + previous_status +
#   previous_sex + (1|pack) + (1|location) + (1|individual)

# Clear R's brain
rm(list = ls())

# Load required packages
library(tidyverse)
library(lubridate)
library(pbmcapply)

data <- read_csv("2019-2020_3.csv")
# str(data)
# View(data)
# summary(data)

# parsed as "date"
# combine the date and time into a single date_time column.
data <- data %>%
  mutate(date = dmy(date)) %>%                     # parse the date, it is in day-month-year (dmy) -> R will turn this into ymd
  mutate(date_time = ymd_hms(paste(date, time)))   # combine date (which is now in ymd) and time

# "pile" as numeric
data <- mutate(data, pile = as.numeric(pile))

# Let's check whether some columns contain NA's
map(data, ~ anyNA(.x))

# tally values in some of the columns we are interested in
data %>%
  select(location, group, pack, sex:behaviour, pre_sniff, post_sniff_mark) %>%
  map(table, useNA = "ifany")

#"y" (yes) or "n" (no) translate into "TRUE" and "FALSE".
data <- mutate(data, post_sniff_mark = ifelse(post_sniff_mark == "y", T, F))

# create a dog age covariate
data <- filter(data, yob != "Unk")
data <- mutate(data
               , birth_date = paste0(yob, "-06-01")    # Combine (paste) the birthyear with a month and a day
               , yob = NULL                           # Remove the original year column
)
# translate this column into a proper date using "ymd"
data <- mutate(data, birth_date = ymd(birth_date))

# compute the age of the dog at the observation
data <- mutate(data, dog_age = difftime(date, birth_date, units = "weeks"))
data <- mutate(data, dog_age = as.numeric(dog_age))

# create session IDs per location. Initiate a new session whenever 
# the time-lag exceeds 3 hour
data <- data %>%
  arrange(location, date_time) %>%
  nest(History = -c(location)) %>%
  mutate(History = map(History, function(x) {
    samepack    <- x$pack == lag(x$pack)
    samepack[1] <- T
    timelag     <- difftime(x$date_time, lag(x$date_time), units = "hours")
    timelag[1]  <- 0
    newsession  <- timelag > 3 | !samepack
    x$SessionID <- cumsum(newsession) + 1
    return(x)
  })) %>%
  unnest(History) %>%
  group_by(location, SessionID) %>%
  mutate(SessionID = cur_group_id())

# rearrange the columns slightly and make sure stuff is ordered by
# date_time. get rid of some of the columns that are not needed
data <- data %>%
  select(location, pile, date_time, seq, everything()) %>%
  select(-c(date, time)) %>%  #, file_folder, file_no, camera_id, pre_sniff)) %>%
  arrange(location, pile, seq) %>%
  filter(!is.na(behaviour))

# Make a variable for breeding season
data <- data %>% 
  mutate(season = as.factor(case_when(
    month(date_time) %in% c(3, 4) ~ "Mating",
    month(date_time) %in% c(1,2,5,6,7,8,9,10,11,12) ~ "Non-mating")))

# Make column for marks (inc UR, F, RR)
data <- data %>% 
  mutate(mark = behaviour %in% c("F", "UR","RR", "DR"))

# interested in the history per pile per location:"nesting" the data accordingly
data <- nest(data, History = -c(location, pile))

# Let's take a look at the nested dataframe
print(data)

# We can now access the history of a specific pile
data$History[[10]]
data %>%
  filter(location == "AN" & pile == 2) %>%
  unnest(History)

# In case you want to unnest the data to get back the original dataframe, just
# use "unnest(data)"
# unnest(data, History)

# It also allows you to determine how many datapoints you have per pile and
# location
data <- data %>%
  mutate(NDatapoints = map_int(History, function(x) {
    nrow(x)
  }))
print(data)
# summary(data$NDatapoints) # It appears that for most piles you have less than 6 datapoints
# boxplot(data$NDatapoints)

# It may also be interesting to learn how many different dogs you observed at
# each pile
data <- data %>%
  mutate(NDogs = map_int(History, function(x) {
    length(unique(x$individual))
  }))
print(data)
# summary(data$NDogs) # For most piles you don't have more than 4 individuals
# boxplot(data$NDogs)

# We can also identify the number of packs that visited the different piles
data <- data %>%
  mutate(NPacks = map_int(History, function(x) {
    length(unique(x$pack))
  }))
print(data)
# summary(data$NPacks)
# boxplot(data$NPacks)

# Finally, let's determine how many "post_sniff_mark" events we have at each
# pile. If I understand correctly, this is really what we are interested in and
# we can remove all piles where no "post_sniff_marking" occurs
data <- data %>%
  mutate(NPostSniffMark = map_int(History, function(x) {
    sum(x$post_sniff_mark == T, na.rm = T)
  }))
print(data)
# summary(data$NPostSniffMark)
# boxplot(data$NPostSniffMark)

data <- data %>%
  mutate(NMark = map_int(History, function(x) {
    sum(x$mark == T, na.rm = T)
  }))

data <- data %>%
  mutate(NSniff = map_int(History, function(x) {
    sum(x$behaviour == "SN", na.rm = T)
  }))
print(data)
# summary(data$NMark)
# boxplot(data$NMark)

# I believe we can only work with datasets where the number of marks and sniffs
# is larger than 0 (obviously this reduces the amount of usable data quite
# substantially)
data <- filter(data, NMark > 0 & NSniff > 0)


# As you already indicated, we want to know how much time passes between visits
# at each pile
data$History[[1]]
data$History[[4]]
data$History[[9]]

# I'm going to attempt to identify each post_sniff_mark event and information on
# the dog that previously marked. This will be done by location and pile!
data$Overmarkings <- pbmclapply(data$History, mc.cores = detectCores() - 1, ignore.interactive = T, function(x) {
  
  # Example
  # x <- data$History[[1]]
  
  # Identify all post_sniff_mark events in the current pile (note that x
  # represents the current pile's sniff-mark history)
  sniffmarks <- filter(x, post_sniff_mark != "NA")
  sniffmarks$previous_group         <- NA # Prepare empty columns to fill later
  sniffmarks$previous_pack          <- NA # Prepare empty columns to fill later
  sniffmarks$previous_individual    <- NA # Prepare empty columns to fill later
  sniffmarks$previous_sex           <- NA # Prepare empty columns to fill later
  sniffmarks$previous_status        <- NA # Prepare empty columns to fill later
  sniffmarks$previous_age           <- NA # Prepare empty columns to fill later
  sniffmarks$previous_behaviour     <- NA # Prepare empty columns to fill later
  sniffmarks$previous_delay_days    <- NA # Prepare empty columns to fill later
  sniffmarks$previous_pack_size     <- NA # Prepare empty columns to fill later
  
  # For each sniffmark event, we try to identify the dog that previously
  # marked on that very same pile
  for (i in 1:nrow(sniffmarks)) {
    # i <- 2
    sniffmarker <- sniffmarks$individual[i]  # Individual that is sniffmarking
    sequence    <- sniffmarks$seq[i]
    timestamp   <- sniffmarks$date_time[i]
    previously <- filter(x,                  # We want only individuals that previously marked, but are not the same as the sniffmarker!
                         seq        <  sequence &
                           behaviour  != "SN" &
                           individual != sniffmarker
    )
    if (nrow(previously) != 0) {   # In case we have no data on previous events, fill NAs
      index <- nrow(previously)
      sniffmarks$previous_group[i]       <- previously$group[index]
      sniffmarks$previous_pack[i]        <- previously$pack[index]
      sniffmarks$previous_individual[i]  <- previously$individual[index]
      sniffmarks$previous_sex[i]         <- previously$sex[index]
      sniffmarks$previous_status[i]      <- previously$status[index]
      sniffmarks$previous_age[i]         <- previously$dog_age[index]
      sniffmarks$previous_behaviour[i]   <- previously$behaviour[index]
      sniffmarks$previous_delay_days[i]  <- difftime(timestamp, previously$date_time[index], units = "days")
      sniffmarks$previous_pack_size      <- previously$pack_size[index]
    }
  }
  # Return the final dataframe
  return(sniffmarks)
})

# data %>%
#   filter(location == "PF" & pile == 36) %>%
#   unnest(History)

# Unnest and remove temp packs and unknowns
data_over <- data %>%
  select(location, pile, Overmarkings) %>%
  unnest(Overmarkings) %>% 
  filter(status != "Unk") %>% 
  filter(sex != "U") %>% 
  filter(previous_sex != "U") %>% 
  filter(previous_status != "Unk")

# Remove NAs where previous marker info is missing
data_over <- data_over %>% 
  filter(!is.na(previous_individual)) 


# Create own vs neighbour scent mark ID variable
data_over_f <- data_over %>%
  mutate(context = as.factor(case_when(
    pack == previous_pack ~ "Own",
    pack != previous_pack ~ "Other" )))


# Sort out Scent age to include as a variable (previous_delays_days)
### Adding approx 10 seconds to the time delay 0.00011574074 to stop having zeros
data_over_f$previous_delay_days <- data_over_f$previous_delay_days + 0.00011574074

# Log transform 
data_over_f$previous_delay_days_log <- log(data_over_f$previous_delay_days)
moments::skewness(data_over_f$previous_delay_days_log, na.rm = TRUE)
# # log first then scale
data_over_f$previous_delay_days_log_scaled <- scale(data_over_f$previous_delay_days_log)
hist(data_over_f$previous_delay_days_log_scaled)
boxplot(data_over_f$previous_delay_days_log_scaled)


## subset to only include between pack marking
data_over_oth <- data_over_f %>% 
  filter(context == "Other")

# create stranger vs neighbour variable
data_over_oth <- data_over_oth %>% 
  mutate(previous_group_id = as.factor(case_when(
    previous_group == "Neighbour" ~ "Neighbour",
    previous_group == "Stranger" ~ "Stranger" )))

# Remove NAs where previous marker info is missing
data_over_oth <- data_over_oth %>% 
  filter(!is.na(previous_group_id))

cols <- c("post_sniff_mark", "location", "pack", "status", "sex", "individual", 
          "previous_sex", "previous_status", "previous_group_id", "season", "history")
data_over_oth[cols] <- lapply(data_over_oth[cols], factor)  ## as.factor() could also be used
sapply(data_over_oth, class)
str(data_over_oth)

# ## Colinearity check
# # calculate pearson correlation (colinearity) matrix among all covariates
# df <- subset(data_over_oth, select = c("sex","status","previous_delay_days",
#                                      "previous_sex", "previous_status", 
#                                      "pack_size", "previous_pack_size"))
# # turn all covariates (i.e. incl. factors) into numeric variables:
# df <- sapply(df, as.numeric)
# pred.cor = cor(df, use = "pairwise.complete.obs", method = "pearson")
# round(pred.cor,2)
# 
# # visually inspect colinearity among all predicotrs:
# PerformanceAnalytics::chart.Correlation(df, histogram=TRUE, pch=19)

# 
# # define correlation threshold (see Table 1 in Dormann et al. 2013):
# r = 0.6
# 
# # identify covariates with correlation >= threshold r:
# unique(pred.cor[abs(pred.cor)>=r & abs(pred.cor)<1])
# 
# ### Need to drop pack_size as it is too correlated with status


######### MODELS

library(glmmTMB)


############### Filter to from perspective of residents only


data_over_res <- data_over_oth %>% 
  filter(group == "Neighbour") %>% 
  filter(status != "Disperser")

str(data_over_res)


# Biologically relevant covariates only

m5 <- glmmTMB(post_sniff_mark ~ previous_group_id + sex + status + 
                previous_pack_size + 
                previous_sex + pack_size + season + season:previous_group_id +
                previous_group_id:previous_sex + sex:previous_sex +
                previous_group_id:status +
                pack_size:previous_pack_size + 
                (1|pack) + (1|location) + (1|individual),
              data = data_over_res, family = "binomial", na.action = "na.fail",
              control=glmmTMBControl(optimizer=optim,
                                     optArgs=list(method="BFGS")))
summary(m5)


library(MuMIn)
dm5 <- dredge(m5, trace = 2) 
summary(dm5)
dm5
# save(dm5, file = "Ch3.4etc_dm5.Rdata")


# ma5<-model.avg(dm5, delta<2, rank = "AICc")
# ma5
# summary(ma5)
# #save(ma5, file = "Ch3.4etc_ma5.Rdata")
# confint(ma5)

# Checking the null model manually
m0 <- update(m5, . ~ . - previous_group_id - sex - status - 
               previous_pack_size - 
               previous_sex - pack_size - season - season:previous_group_id -
               previous_group_id:previous_sex - sex:previous_sex -
               previous_group_id:status -
               pack_size:previous_pack_size)
formula(m0)
## post_sniff_mark ~ (1 | pack) + (1 | location) + (1 | individual)
AICc(m0)
##    [1] 1862.609

#Most simple model:
m6 <- glmmTMB(post_sniff_mark ~ pack_size + previous_pack_size + 
                previous_sex + sex + status + 
                pack_size:previous_pack_size +  previous_sex:sex + 
                (1|pack) + (1|location) + (1|individual),
              data = data_over_res, family = "binomial", na.action = "na.fail",
              control=glmmTMBControl(optimizer=optim,
                                     optArgs=list(method="BFGS")))
summary(m6)
confint(m6)


#### Plot to interperate interactions.


#Holding pack size constant
newdata4 <- expand_grid(
  sex = unique(data_over_res$sex),
  status = unique(data_over_res$status),
  previous_sex = unique(data_over_res$previous_sex),
  # previous_status = unique(data_over_res$previous_status),
  season = unique(data_over_res$season),
  previous_group_id = unique(data_over_res$previous_group_id),
  # context = unique(data_over_res$context),
  # history = unique(data_over_res$history),
  previous_pack_size = seq(min(data_over_res$previous_pack_size),
                  max(data_over_res$previous_pack_size),
                  length.out = 100),
  pack_size = mean(data_over_res$pack_size),
  # previous_delay_days_log_scaled = mean(data_over_res$previous_delay_days_log_scaled),
  individual = NA,
  location = NA,
  pack = NA
)

# We can use the averaged models to make predictions (however, the se.fit option
# only works with the glmmTMB package)
prediction4 <- predict(ma5, newdata4, re.form = NA, type = "response", se.fit = T) 
prediction4 <- as.data.frame(prediction4)

# Compute confidence intervals
prediction4 <- mutate(prediction4
                      , LWR = fit - 1.96 * se.fit
                      , UPR = fit + 1.96 * se.fit
)
prediction4 <- cbind(newdata4, prediction4)


########## surface plot
newdata5 <- expand_grid(
  sex = unique(data_over_res$sex)[2],
  status = unique(data_over_res$status)[2],
  previous_sex = unique(data_over_res$previous_sex)[1],
  # previous_status = unique(data_over_res$previous_status),
  season = unique(data_over_res$season)[2],
  previous_group_id = unique(data_over_res$previous_group_id)[1],
  # context = unique(data_over_res$context),
  # history = unique(data_over_res$history),
  previous_pack_size = seq(min(data_over_res$previous_pack_size),
                           max(data_over_res$previous_pack_size),
                           length.out = 50),
  pack_size = seq(min(data_over_res$pack_size),
                           max(data_over_res$pack_size),
                           length.out = 50),
  # previous_delay_days_log_scaled = mean(data_over_res$previous_delay_days_log_scaled),
  individual = NA,
  location = NA,
  pack = NA
)

# We can use the averaged models to make predictions (however, the se.fit option
# only works with the glmmTMB package)
prediction5 <- predict(ma5, newdata5, re.form = NA, type = "response", se.fit = T) 
prediction5 <- as.data.frame(prediction5)

# Compute confidence intervals
prediction5 <- mutate(prediction5
                      , LWR = fit - 1.96 * se.fit
                      , UPR = fit + 1.96 * se.fit
)
prediction5 <- cbind(newdata5, prediction5)

############################ PLOTTING ##############################

library(ggeffects)
library(ggplot2)
library(RColorBrewer)
library(ggforce)
library(wesanderson)
library(colorRamps) 
library(viridis)
library(cowplot)
library(ggsci)
library(LaplacesDemon)

#Set theme
theme_set(theme_minimal())

col <- "black"
colBG <- "white"
font <- "Helvetica"
fontSize <- 20

pointsize <- 3 # define size of points in the plot
lineSize <- 3 # define line size
alphaRibbon <- 0.3


################# plot for m4
summary(ma5)
sub4 <- prediction4 %>% 
  subset(previous_group_id == "Neighbour") %>% 
  subset(season == "Non-mating")


ggplot(sub4, aes(x = previous_pack_size, y = fit, fill = previous_sex, 
                 linetype = status)) +
  geom_line(aes(color = previous_sex)) +
  ylab("Predicted Probability of Overmarking") +
  xlab("Sender Group Size") +
  facet_wrap(~ sex,
             labeller = labeller(
               sex = c("M" = "Receiver Sex: M", "F" = "Receiver Sex: F")
             )) +
  labs(linetype = "Status", colour = "Sender Sex")+
  theme(axis.text = element_text(colour = col, size = fontSize, family = font),
        axis.title.x = element_text(colour = col, size = fontSize, family = font,
                                    margin = margin(15,0,0,0)),
        axis.title.y = element_text(colour = col, size = fontSize, family = font,
                                    margin = margin(0,15,0,0)),
        panel.grid.major = element_blank(),
        panel.grid.minor = element_blank(),
        axis.line = element_line(colour = col),
        axis.ticks = element_line(colour = col),
        #legend.position = c(1,1),
        #legend.justification = c(1,1),
        legend.box.margin=margin(c(0,20,0,20)),
        legend.text = element_text(colour = col, size = fontSize, family = font),
        legend.title = element_text(colour = col, size = 18, family = font),
        legend.key.width = unit(35,"pt"),
        plot.title = element_text(colour = col, size = fontSize, family = font,
                                  hjust = -0.068, margin = margin(0,0,10,0)),
        panel.border = element_blank(),
        plot.background = element_blank(),
        strip.text.x = element_text(size = fontSize))


##### Surface Plot
library(metR)  
ggplot(prediction5, aes(x = pack_size, y = previous_pack_size, z = fit)) +
  geom_contour_filled() +
  geom_contour(color = "black") +
  theme_minimal() +
  scale_fill_viridis_d(
    option = "magma"
    , name   = "Predicted Probability of Overmarking"
    , guide  = guide_colorsteps(
      show.limits    = T
      , title.position = "top"
      , title.hjust    = 0.5
      , ticks          = T
      , barheight      = unit(0.3, "cm")
      , barwidth       = unit(18.0, "cm")
    )
  ) +
  theme(legend.position = "bottom") +
  xlab("Receiver Pack Size") +
  ylab("Sender Group Size") +
  
  theme(axis.text = element_text(colour = col, size = fontSize, family = font),
        axis.title.x = element_text(colour = col, size = fontSize, family = font,
                                    margin = margin(15,0,0,0)),
        axis.title.y = element_text(colour = col, size = fontSize, family = font,
                                    margin = margin(0,15,0,0)),
        panel.grid.major = element_blank(),
        panel.grid.minor = element_blank(),
        axis.line = element_line(colour = col),
        axis.ticks = element_line(colour = col),
        #legend.position = c(1,1),
        #legend.justification = c(1,1),
        #legend.box.margin=margin(c(0,20,0,20)),
        legend.text = element_text(colour = col, size = 18, family = font),
        legend.title = element_text(colour = col, size = 18, family = font),
        #legend.key.width = unit(50,"pt"),
        plot.title = element_text(colour = col, size = fontSize, family = font,
                                  hjust = -0.068, margin = margin(0,0,10,0)),
        panel.border = element_blank(),
        plot.background = element_blank())
